# Supplementary material for: Torrenticolid water mites from Korea and the Russian Far East
Source: Zookeys. 2013 May 14;(299):21–48. doi: 10.3897/zookeys.299.5272 (PMC3689103; doi:10.3897/zookeys.299.5272)
Supplement: XML Treatment for Torrenticola brevirostris [file zookeys.299.5272-treatment1.xml]

<!DOCTYPE tp:taxon-treatment
  PUBLIC "-//TaxonX//DTD Taxonomic Treatment Publishing DTD v0 20100105//EN" "tax-treatment-NSO.dtd">
<tp:taxon-treatment xmlns:tp="http://www.plazi.org/taxpub"><tp:treatment-meta><mixed-citation publication-type="journal"><person-group><name><surname>Pešić</surname><given-names>Vladimir</given-names></name><name><surname>Semenchenko</surname><given-names>Ksenia A.</given-names></name><name><surname>Lee</surname><given-names>Wonchoel</given-names></name></person-group><article-title>Torrenticolid water mites from Korea and the Russian Far East</article-title><source>Zookeys</source><day>14</day><month>5</month><year>2013</year><volume>2013</volume><issue>299</issue><fpage>21</fpage><lpage>48</lpage><pub-id pub-id-type="doi">10.3897/zookeys.299.5272</pub-id></mixed-citation></tp:treatment-meta><tp:nomenclature><tp:taxon-name>
                            <tp:taxon-name-part taxon-name-part-type="genus">Torrenticola</tp:taxon-name-part>
                            <tp:taxon-name-part taxon-name-part-type="species">brevirostris</tp:taxon-name-part>
                        <object-id xmlns:xlink="http://www.w3.org/1999/xlink" xlink:type="simple">http://species-id.net/wiki/Torrenticola_brevirostris</object-id>
								</tp:taxon-name><tp:taxon-authority>(Halbert, 1911)</tp:taxon-authority><xref ref-type="fig" rid="F1">Figs 1</xref><xref ref-type="fig" rid="F7">, 7A</xref><tp:nomenclature-citation-list><tp:nomenclature-citation><tp:taxon-name>Atractides brevirostris</tp:taxon-name><comment> Halbert, 1911: 16.</comment></tp:nomenclature-citation></tp:nomenclature-citation-list></tp:nomenclature><tp:treatment-sec sec-type="Material examined"><title>Material examined.</title><p>SOUTH KOREA: CR9 Ne myeon Mt, Naebyeansan NP, stream near Naebyeansan Info Center, <named-content xmlns:xlink="http://www.w3.org/1999/xlink" content-type="dwc:verbatimCoordinates" xlink:type="simple">35°38'25.623"N, 126°34'53.1438"E</named-content>, 10.x.2012, Pešić &amp; Choi 1/0/0 (mounted, NIBRIV0000268844).</p></tp:treatment-sec><tp:treatment-sec sec-type="Description"><title>Morphology.</title><p>Male. <italic>General features</italic>. Idiosoma roundish; Cxgl-4 subapical; posterior suture line of Cx-IV starting at right angle from genital field; excretory pore and Vgl-2 away from the line of primary sclerotization (<xref ref-type="fig" rid="F1">Fig. 1B</xref>); ejaculatory complex conventional in shape (with well developed anterior keel and proximal arms); gnathosomal rostrum shortened, ventrally not evidently set off from gathosomal base (<xref ref-type="fig" rid="F1">Fig. 1D</xref>); P-2 shorter than P-4, P-2 ventral margin slightly convex; P-4 stout, with well developed ventral tubercles (<xref ref-type="fig" rid="F1">Fig. 1C</xref>).</p><p><italic>Measurements</italic>. Idiosoma (ventral view: <xref ref-type="fig" rid="F1">Fig. 1B</xref>) L 731, W 500; dorsal shield (<xref ref-type="fig" rid="F1">Fig. 1A</xref>, <xref ref-type="fig" rid="F7">7A</xref>) L 598, W 441, L/W ratio 1.36; dorsal plate L 544; shoulder plate L 175-177, W 78-83, L/W ratio 2.1-2.3; frontal plate L 130-131, W 66-67, L/W ratio 1.9-2.0; shoulder/frontal plate L ratio 1.34-1.36. Gnathosomal bay L 119, Cx-I total L 284, Cx-I mL 164, Cx-II+III mL 93; ratio Cx-I L/Cx-II+III mL 3.05; Cx-I mL/Cx-II+III mL 1.8. Genital field L/W 152/119, ratio 1.28; ejaculatory complex L 222; distance genital field-excretory pore 127, genital field-caudal idiosoma margin 200. Gnathosoma vL 266; chelicera total L 292; palp total L 296, dL: P-1, 26; P-2, 87; P-3, 66; P-4, 89; P-5, 28; P-2/P-4 ratio 0.98.</p><fig id="F1" position="float" orientation="portrait"><label>Figure 1.</label><caption><p><italic><tp:taxon-name>Torrenticola brevirostris</tp:taxon-name></italic> (Halbert, 1911), male, stream in Naebyeansan NP, Korea: <bold>A</bold> dorsal shield <bold>B</bold> ventral shield <bold>C</bold> palp, medial view <bold>D</bold> gnathosoma. Scale bars = 100 μm.</p></caption><graphic xmlns:xlink="http://www.w3.org/1999/xlink" xlink:href="ZooKeys-299-021-g001.jpg" position="float" orientation="portrait" xlink:type="simple"/></fig></tp:treatment-sec><tp:treatment-sec sec-type="Remarks"><title>Remarks.</title><p>The single male specimen examined from a stream in Naebyeansan National Park fits well the original description of <italic><tp:taxon-name>Torrenticola brevirostris</tp:taxon-name></italic>. The differences are found in a minor idiosoma and gnathosoma dimensions and a more shallow gnathosoma with a relatively less shortened rostrum compared with the populations from the Western Palaearctic (see: <xref ref-type="bibr" rid="B1">Cicolani and Di Sabatino 1990</xref>, <xref ref-type="bibr" rid="B11">Pešić et al. 2006</xref>, <xref ref-type="bibr" rid="B4">Di Sabatino et al. 2010</xref>). In the shape of gnathosoma the specimen from Korea matches the description of <italic><tp:taxon-name>Torrenticola brevirostris</tp:taxon-name></italic> from Gifu Prefecture in Japan (<xref ref-type="bibr" rid="B7">Imamura 1953</xref>). This may suggest that there is some degree of genetic isolation between the populations from the Far East and populations from the Western Palaearctic. However, understanding of these populations is not possible without additional material and probably will require the application of molecular techniques.</p><!--PageBreak--></tp:treatment-sec><tp:treatment-sec sec-type="Habitat"><title>Habitat.</title><p>A permanent sandy/bouldary stream, shaded by riparian vegetation (<xref ref-type="fig" rid="F14">Fig. 14B</xref>).</p></tp:treatment-sec><tp:treatment-sec sec-type="Distribution"><title>Distribution.</title><p>Palaearctic. New for the fauna of Korea.</p><!--PageBreak--></tp:treatment-sec><tp:treatment-sec><!--Section generated to contain objects referenced in tp:taxon-treatment.--><fig id="F7" position="float" orientation="portrait"><label>Figure 7.</label><caption><p>Photographs of dorsal shield: <bold>A</bold> <italic><tp:taxon-name>Torrenticola brevirostris</tp:taxon-name></italic> (Halbert, 1911), female, stream in Naebyeansan NP, Korea <bold>B</bold> <italic><tp:taxon-name>Torrenticola dentifera</tp:taxon-name></italic> Wiles, 1991, male, stream in Naebyeansan NP, Korea: <bold>C–F</bold> <italic><tp:taxon-name>Torrenticola kimichungi</tp:taxon-name></italic> sp. n. (<bold>C–D</bold> specimens from stream in Seoraksan NP, Korea, <bold>E–F</bold> specimens from Tigrovaya River, Russia): <bold>C</bold> maleholotype <bold>D–E</bold> maleparatypes <bold>F</bold> femaleparatype <bold>G–I</bold> <italic><tp:taxon-name>Torrenticola nipponica</tp:taxon-name></italic> (Enami, 1940) (<bold>G</bold> specimen from Dobong stream, Korea <bold>H–I</bold> specimens from Tigrovaya River, Russia): <bold>G–H</bold> male <bold>I</bold> female. Photos. V. Pešić (Figs <bold>A–D, G</bold>), K. Semenchenko (Figs <bold>E–F, H–I</bold>).</p></caption><graphic xmlns:xlink="http://www.w3.org/1999/xlink" xlink:href="ZooKeys-299-021-g007.jpg" position="float" orientation="portrait" xlink:type="simple"/></fig><fig id="F14" position="float" orientation="portrait"><label>Figure 14.</label><caption><p>Photographs of selected sampling sites. <bold>A</bold> CR1 (Dobong stream, sampling site of <italic><tp:taxon-name>Torrenticola recentis</tp:taxon-name></italic>, <italic><tp:taxon-name>Torrenticola nipponica</tp:taxon-name></italic> and <italic><tp:taxon-name>Monatractides abei</tp:taxon-name></italic> sp. n.) <bold>B</bold> CR9 (stream in Naebyeansan NP, sampling site of <italic><tp:taxon-name>Torrenticola brevirostris</tp:taxon-name></italic> and <italic><tp:taxon-name>Torrenticola dentifera</tp:taxon-name></italic>);] <bold>C</bold> CR4 (stream in Seoraksan NP, type locality of <italic><tp:taxon-name>Torrenticola kimichungi</tp:taxon-name></italic> sp. n. and sampling site of <italic><tp:taxon-name>Torrenticola recentis</tp:taxon-name></italic>) <bold>D</bold> CR2 (Ui-dong stream, type locality of <italic><tp:taxon-name>Monatractides abei</tp:taxon-name></italic> sp. n. and sampling site of <italic><tp:taxon-name>Torrenticola recentis</tp:taxon-name></italic>) <bold>E</bold> Inje River (sampling site of <italic><tp:taxon-name>Torrenticola ussuriensisis</tp:taxon-name></italic> and <italic><tp:taxon-name>Torrenticola turkestanica</tp:taxon-name></italic>) <bold>F</bold> CR12 (stream in JiriSan NP, sampling site of <italic><tp:taxon-name>Torrenticola recentis</tp:taxon-name></italic>). Photos. V. Pešić.</p></caption><graphic xmlns:xlink="http://www.w3.org/1999/xlink" xlink:href="ZooKeys-299-021-g014.jpg" position="float" orientation="portrait" xlink:type="simple"/></fig></tp:treatment-sec><ref-list><ref id="B1"><mixed-citation xmlns:xlink="http://www.w3.org/1999/xlink" xlink:type="simple"><person-group><name name-style="western"><surname>Cicolani</surname><given-names>B</given-names></name><name name-style="western"><surname>Di</surname><given-names>Sabatino A</given-names></name></person-group> (<year>1990</year>) <article-title>Recherches faunistiques et écologiques sur les Hydracariens de l’Apennin (Italie). Le genre <italic>Torrenticola</italic>,Piersig (Acari, Actinedida, Torrenticolidae).</article-title><source>Annales de Limnologie-International Journal of Limnology</source><volume>26</volume>: <fpage>153</fpage>-<lpage>176</lpage>. doi: <ext-link ext-link-type="uri" xlink:href="http://dx.doi.org/10.1051/limn/1990014" xlink:type="simple">10.1051/limn/1990014</ext-link></mixed-citation></ref><ref id="B11"><mixed-citation xmlns:xlink="http://www.w3.org/1999/xlink" xlink:type="simple"><person-group><name name-style="western"><surname>Pešić</surname><given-names>V</given-names></name><name name-style="western"><surname>Saboori</surname><given-names>A</given-names></name><name name-style="western"><surname>Asadi</surname><given-names>M</given-names></name><name name-style="western"><surname>Vafaei</surname><given-names>R</given-names></name><name name-style="western"><surname>Sanatgar</surname><given-names>E</given-names></name></person-group> (<year>2006</year>) <article-title>Water mites of the genus <italic>Torrenticola</italic> Piersig, 1896 (Acari, Hydrachnidia, Torrenticolidae) from Iran, with description of two new species.</article-title><source>Zootaxa</source><volume>1133</volume>: <fpage>45</fpage>-<lpage>59</lpage>.</mixed-citation></ref><ref id="B4"><mixed-citation xmlns:xlink="http://www.w3.org/1999/xlink" xlink:type="simple"><person-group><name name-style="western"><surname>Di</surname><given-names>Sabatino A</given-names></name><name name-style="western"><surname>Gerecke</surname><given-names>R</given-names></name><name name-style="western"><surname>Gledhill</surname><given-names>T</given-names></name><name name-style="western"><surname>Smit</surname><given-names>H</given-names></name></person-group> (<year>2010</year>) <source>Acari: Hydrachnidia II. <italic>In</italic>: Gerecke, R. (ed.), Chelicerata: Araneae, Acari II. <italic>Süßwasserfauna von Mitteleuropa</italic>,Vol. 7, 2–2, Elsevier Spektrum Akademischer Verlag, München, 234 pp.</source> doi: <ext-link ext-link-type="uri" xlink:href="http://dx.doi.org/10.1007/978-3-8274-2266-8" xlink:type="simple">10.1007/978-3-8274-2266-8</ext-link></mixed-citation></ref><ref id="B7"><mixed-citation xmlns:xlink="http://www.w3.org/1999/xlink" xlink:type="simple"><person-group><name name-style="western"><surname>Imamura</surname><given-names>T</given-names></name></person-group> (<year>1953</year>) <source>Some water-mites from Hiroshima Prefecture. Journal of the Faculty of Science, Hokkaido University., Sapporo, Series 6, Zoology 11 (2): 193–260.</source></mixed-citation></ref></ref-list></tp:taxon-treatment>
