# Supplementary material for: Torrenticolid water mites from Korea and the Russian Far East
Source: Zookeys. 2013 May 14;(299):21–48. doi: 10.3897/zookeys.299.5272 (PMC3689103; doi:10.3897/zookeys.299.5272)
Supplement: XML Treatment for Torrenticola dentifera [file zookeys.299.5272-treatment2.xml]

<!DOCTYPE tp:taxon-treatment
  PUBLIC "-//TaxonX//DTD Taxonomic Treatment Publishing DTD v0 20100105//EN" "tax-treatment-NSO.dtd">
<tp:taxon-treatment xmlns:tp="http://www.plazi.org/taxpub"><tp:treatment-meta><mixed-citation publication-type="journal"><person-group><name><surname>Pešić</surname><given-names>Vladimir</given-names></name><name><surname>Semenchenko</surname><given-names>Ksenia A.</given-names></name><name><surname>Lee</surname><given-names>Wonchoel</given-names></name></person-group><article-title>Torrenticolid water mites from Korea and the Russian Far East</article-title><source>Zookeys</source><day>14</day><month>5</month><year>2013</year><volume>2013</volume><issue>299</issue><fpage>21</fpage><lpage>48</lpage><pub-id pub-id-type="doi">10.3897/zookeys.299.5272</pub-id></mixed-citation></tp:treatment-meta><tp:nomenclature><tp:taxon-name>
                            <tp:taxon-name-part taxon-name-part-type="genus">Torrenticola</tp:taxon-name-part>
                            <tp:taxon-name-part taxon-name-part-type="species">dentifera</tp:taxon-name-part>
                        <object-id xmlns:xlink="http://www.w3.org/1999/xlink" xlink:type="simple">http://species-id.net/wiki/Torrenticola_dentifera</object-id>
								</tp:taxon-name><tp:taxon-authority>Wiles, 1991</tp:taxon-authority><xref ref-type="fig" rid="F2">Figs 2</xref><xref ref-type="fig" rid="F7">, 7B</xref><tp:nomenclature-citation-list><tp:nomenclature-citation><tp:taxon-name>Torrenticola dentifera</tp:taxon-name><comment> Wiles, 1991: 43.</comment></tp:nomenclature-citation></tp:nomenclature-citation-list></tp:nomenclature><tp:treatment-sec sec-type="Material examined"><title>Material examined.</title><p>SOUTH KOREA: CR9 Ne myeon Mt, Naebyeansan NP, stream near Naebyeansan Info Center, <named-content xmlns:xlink="http://www.w3.org/1999/xlink" content-type="dwc:verbatimCoordinates" xlink:type="simple">35°38'25.623"N, 126°34'53.1438"E</named-content>, 10.x.2012, Pešić &amp; Choi 1/0/0 (mounted, NIBRIV0000268845).</p></tp:treatment-sec><tp:treatment-sec sec-type="Description"><title>Morphology.</title><p>Male. <italic>General features</italic>. Idiosoma elongated; frontal platelets anteriorly bulging (<xref ref-type="fig" rid="F2">Figs 2A</xref>, <xref ref-type="fig" rid="F7">7B</xref>); Cxgl-4 subapical; medial suture line of Cx-II+III relatively long; posterior suture line of Cx-IV weakly curved; excretory pore and Vgl-2 on the line of primary sclerotization near posterior idiosoma margin; ejaculatory complex conventional in shape (<xref ref-type="fig" rid="F2">Fig. 2D</xref>); gnathosoma ventral margin only slightly curved, rostrum well developed (<xref ref-type="fig" rid="F2">Fig. 2E</xref>); P-2 shorter than P-4, ventral margin with a fine denticulation also in proximal half of the segment, distally with a laterally compressed, anteriorly directed hyaline extension; P-3 with a subrectangular, apically serrated ventrodistal projection with a fine denticles; P-4 with long and broadly rounded distal seta (<xref ref-type="fig" rid="F2">Fig. 2C</xref>), ventral tubercles well developed and separated.</p><p><italic>Measurements</italic>. Idiosoma (ventral view: <xref ref-type="fig" rid="F2">Fig. 2B</xref>) L 591, W 341; dorsal shield (<xref ref-type="fig" rid="F2">Figs 2A</xref>, <xref ref-type="fig" rid="F7">7B</xref>) L 472, W 305, L/W ratio 1.55; dorsal plate L 434; shoulder plate L 141-144, W 37-40, L/W ratio 3.6-3.8; frontal plate L 101-108, W 47-48, L/W ratio 2.2-2.3; shoulder/frontal plate L ratio 1.3-1.4. Gnathosomal bay L 81, Cx-I total L 200, Cx-I mL 117, Cx-II+III mL 113; ratio Cx-I L/Cx-II+III mL 1.8; Cx-I mL/Cx-II+III mL 1.04. Genital field L/W 113/95, ratio 1.19; ejaculatory complex L 166; distance genital field-excretory pore 133, genital field-caudal idiosoma margin 161. Gnathosoma vL 247; palp total L 226, dL: P-1, 22; P-2, 62; P-3, 48; P-4, 77; P-5, 17; P-2/P-4 ratio 0.8.</p><fig id="F2" position="float" orientation="portrait"><label>Figure 2.</label><caption><p><italic><tp:taxon-name>Torrenticola dentifera</tp:taxon-name></italic> Wiles, 1991, male, stream in Naebyeansan NP, Korea: <bold>A</bold> dorsal shield <bold>B</bold> ventral shield <bold>C</bold> palp, medial view <bold>D</bold> ejaculatory complex <bold>E</bold> gnathosoma. Scale bars = 100 μm.</p></caption><graphic xmlns:xlink="http://www.w3.org/1999/xlink" xlink:href="ZooKeys-299-021-g002.jpg" position="float" orientation="portrait" xlink:type="simple"/></fig></tp:treatment-sec><tp:treatment-sec sec-type="Remarks"><title>Remarks.</title><p>The single male specimen examined fits the original description of <italic><tp:taxon-name>Torrenticola dentifera</tp:taxon-name></italic>,which was based on two male specimens from Selangor, Peninsular Malaysia (<xref ref-type="bibr" rid="B24">Wiles 1991</xref>). The only differences are found in larger dimensions of idiosoma and palps of the South Korea specimen.</p></tp:treatment-sec><tp:treatment-sec sec-type="Habitat"><title>Habitat.</title><p>A permanent sandy/bouldary stream, shaded by riparian vegetation (<xref ref-type="fig" rid="F14">Fig. 14B</xref>).</p></tp:treatment-sec><tp:treatment-sec sec-type="Distribution"><title>Distribution.</title><p>Malaysia (<xref ref-type="bibr" rid="B24">Wiles 1991</xref>, <xref ref-type="bibr" rid="B25">1997</xref>). New for the fauna of Korea.</p></tp:treatment-sec><tp:treatment-sec><!--Section generated to contain objects referenced in tp:taxon-treatment.--><fig id="F7" position="float" orientation="portrait"><label>Figure 7.</label><caption><p>Photographs of dorsal shield: <bold>A</bold> <italic><tp:taxon-name>Torrenticola brevirostris</tp:taxon-name></italic> (Halbert, 1911), female, stream in Naebyeansan NP, Korea <bold>B</bold> <italic><tp:taxon-name>Torrenticola dentifera</tp:taxon-name></italic> Wiles, 1991, male, stream in Naebyeansan NP, Korea: <bold>C–F</bold> <italic><tp:taxon-name>Torrenticola kimichungi</tp:taxon-name></italic> sp. n. (<bold>C–D</bold> specimens from stream in Seoraksan NP, Korea, <bold>E–F</bold> specimens from Tigrovaya River, Russia): <bold>C</bold> maleholotype <bold>D–E</bold> maleparatypes <bold>F</bold> femaleparatype <bold>G–I</bold> <italic><tp:taxon-name>Torrenticola nipponica</tp:taxon-name></italic> (Enami, 1940) (<bold>G</bold> specimen from Dobong stream, Korea <bold>H–I</bold> specimens from Tigrovaya River, Russia): <bold>G–H</bold> male <bold>I</bold> female. Photos. V. Pešić (Figs <bold>A–D, G</bold>), K. Semenchenko (Figs <bold>E–F, H–I</bold>).</p></caption><graphic xmlns:xlink="http://www.w3.org/1999/xlink" xlink:href="ZooKeys-299-021-g007.jpg" position="float" orientation="portrait" xlink:type="simple"/></fig><fig id="F14" position="float" orientation="portrait"><label>Figure 14.</label><caption><p>Photographs of selected sampling sites. <bold>A</bold> CR1 (Dobong stream, sampling site of <italic><tp:taxon-name>Torrenticola recentis</tp:taxon-name></italic>, <italic><tp:taxon-name>Torrenticola nipponica</tp:taxon-name></italic> and <italic><tp:taxon-name>Monatractides abei</tp:taxon-name></italic> sp. n.) <bold>B</bold> CR9 (stream in Naebyeansan NP, sampling site of <italic><tp:taxon-name>Torrenticola brevirostris</tp:taxon-name></italic> and <italic><tp:taxon-name>Torrenticola dentifera</tp:taxon-name></italic>);] <bold>C</bold> CR4 (stream in Seoraksan NP, type locality of <italic><tp:taxon-name>Torrenticola kimichungi</tp:taxon-name></italic> sp. n. and sampling site of <italic><tp:taxon-name>Torrenticola recentis</tp:taxon-name></italic>) <bold>D</bold> CR2 (Ui-dong stream, type locality of <italic><tp:taxon-name>Monatractides abei</tp:taxon-name></italic> sp. n. and sampling site of <italic><tp:taxon-name>Torrenticola recentis</tp:taxon-name></italic>) <bold>E</bold> Inje River (sampling site of <italic><tp:taxon-name>Torrenticola ussuriensisis</tp:taxon-name></italic> and <italic><tp:taxon-name>Torrenticola turkestanica</tp:taxon-name></italic>) <bold>F</bold> CR12 (stream in JiriSan NP, sampling site of <italic><tp:taxon-name>Torrenticola recentis</tp:taxon-name></italic>). Photos. V. Pešić.</p></caption><graphic xmlns:xlink="http://www.w3.org/1999/xlink" xlink:href="ZooKeys-299-021-g014.jpg" position="float" orientation="portrait" xlink:type="simple"/></fig></tp:treatment-sec><ref-list><ref id="B24"><mixed-citation xmlns:xlink="http://www.w3.org/1999/xlink" xlink:type="simple"><person-group><name name-style="western"><surname>Wiles</surname><given-names>PR</given-names></name></person-group> (<year>1991</year>) <article-title>Rheophilic watermites (Acari: Hydrachnidia) from mainland Malaysia.</article-title><source>Acarologia</source><volume>32</volume>: <fpage>41</fpage>-<lpage>56</lpage>.</mixed-citation></ref><ref id="B25"><mixed-citation xmlns:xlink="http://www.w3.org/1999/xlink" xlink:type="simple"><person-group><name name-style="western"><surname>Wiles</surname><given-names>PR</given-names></name></person-group> (<year>1997</year>) <article-title>Asian and Oriental Torrenticolidae Piersig, 1902 (Acari: Hydrachnidia: Lebertioidea): a revision of the family and description of new species of <italic>Torrenticola</italic> Piersig and <italic>Pseudotorrenticola</italic> Walter, from Southeast Asia.</article-title><source>Journal of Natural History</source><volume>31</volume>: <fpage>191</fpage>-<lpage>236</lpage>. doi: <ext-link ext-link-type="uri" xlink:href="http://dx.doi.org/10.1080/00222939700770121" xlink:type="simple">10.1080/00222939700770121</ext-link></mixed-citation></ref></ref-list></tp:taxon-treatment>
