# Supplementary material for: Torrenticolid water mites from Korea and the Russian Far East
Source: Zookeys. 2013 May 14;(299):21–48. doi: 10.3897/zookeys.299.5272 (PMC3689103; doi:10.3897/zookeys.299.5272)
Supplement: XML Treatment for Torrenticola kimichungi [file zookeys.299.5272-treatment3.xml]

<!DOCTYPE tp:taxon-treatment
  PUBLIC "-//TaxonX//DTD Taxonomic Treatment Publishing DTD v0 20100105//EN" "tax-treatment-NSO.dtd">
<tp:taxon-treatment xmlns:tp="http://www.plazi.org/taxpub"><tp:treatment-meta><mixed-citation publication-type="journal"><person-group><name><surname>Pešić</surname><given-names>Vladimir</given-names></name><name><surname>Semenchenko</surname><given-names>Ksenia A.</given-names></name><name><surname>Lee</surname><given-names>Wonchoel</given-names></name></person-group><article-title>Torrenticolid water mites from Korea and the Russian Far East</article-title><source>Zookeys</source><day>14</day><month>5</month><year>2013</year><volume>2013</volume><issue>299</issue><fpage>21</fpage><lpage>48</lpage><pub-id pub-id-type="doi">10.3897/zookeys.299.5272</pub-id></mixed-citation></tp:treatment-meta><tp:nomenclature><tp:taxon-name>
                            <tp:taxon-name-part taxon-name-part-type="genus">Torrenticola</tp:taxon-name-part>
                            <tp:taxon-name-part taxon-name-part-type="species">kimichungi</tp:taxon-name-part>
                        <object-id xmlns:xlink="http://www.w3.org/1999/xlink" xlink:type="simple">urn:lsid:zoobank.org:act:B92491ED-F051-4C8B-9381-BFC4668BA2CE</object-id>
								<object-id xmlns:xlink="http://www.w3.org/1999/xlink" xlink:type="simple">http://species-id.net/wiki/Torrenticola_kimichungi</object-id>
								</tp:taxon-name><tp:taxon-status xmlns:xlink="http://www.w3.org/1999/xlink" xlink:type="simple">sp. n.</tp:taxon-status><xref ref-type="fig" rid="F3">Figs 3</xref><xref ref-type="fig" rid="F4">, 4</xref><xref ref-type="fig" rid="F7">, 7C–F</xref></tp:nomenclature><tp:treatment-sec sec-type="Type series"><title>Type series.</title><p>Holotype male (NIBRIV0000268846), dissected and slide mounted, SOUTH KOREA: CR4 Seoraksan NP, stream near Temple, <named-content xmlns:xlink="http://www.w3.org/1999/xlink" content-type="dwc:verbatimCoordinates" xlink:type="simple">38°10.399'N, 128°29.050'E</named-content>, <!--PageBreak-->196 m asl., 8.x.2012 Pešić &amp; Karanović. Paratype: same data as holotype, one male (NIBRIV0000268847); RUSSİA, Primory Territory, Partizansky District, Partizanskay River basin, Tigrovaya River, <named-content xmlns:xlink="http://www.w3.org/1999/xlink" content-type="dwc:verbatimCoordinates" xlink:type="simple">43°11.401'N, 133°12.660'E</named-content>; depth 30 cm below the sediment surface; substrate: cobbles, pebbles, sand; 12.vi.2010, Semenchenko &amp; Sidorov, three males (490-492-kas–IBSS), two females (493-494-kas–IBSS), dissected and slide mounted.</p><!--PageBreak--></tp:treatment-sec><tp:treatment-sec sec-type="Diagnosis"><title>Diagnosis.</title><p>Idiosoma elongated (dorsal shield L/W ratio 1.5-1.6); medial suture line of Cx-II+III in male short (L 74-85 μm); suture line of Cx-IV extended posterior to the genital field; excretory pore posterior to the line of primary sclerotization, Vgl-2 posterior to excretory pore; male genital field with maximum width at the anterior margin; gnathosoma deep with a short rostrum; P-4 with ventral setae on flat hump.</p></tp:treatment-sec><tp:treatment-sec sec-type="Description"><title>Description.</title><p><italic>General features</italic>. Idiosoma elongated; Cxgl-4 subapical; suture line of Cx-IV evident and curved, starting posterior from genital field, laterally curved anteriorly (<xref ref-type="fig" rid="F3">Figs 3B</xref>, <xref ref-type="fig" rid="F4">4B</xref>); excretory pore posterior to the line of primary sclerotization, Vgl-2 posterior to excretory pore; gnathosoma deep with a short rostrum not evidently set off from gnathosomal base (<xref ref-type="fig" rid="F3">Fig. 3F</xref>); P-2 ventrally slightly convex, ventrodistal projection cone-shaped, pointed towards distal, P-3 with ventrodistal projection slightly larger than projection of P-2, P-4 slightly curved, ventral setae (one long and three short) on flat hump (<xref ref-type="fig" rid="F3">Figs 3D–E</xref>, <xref ref-type="fig" rid="F4">4C</xref>). Male: Medial suture line of Cx-II+III short; genital field with maximum width at the anterior margin; ejaculatory complex normal in shape (<xref ref-type="fig" rid="F3">Fig. 3C</xref>); P-2 and P-4 almost equal in length.</p><p><italic>Measurements</italic>. Male (holotype, in parentheses measurements of paratype from South Korea, in square parentheses specimens from Russia, n = 2): Idiosoma (ventral view: <xref ref-type="fig" rid="F3">Fig. 3B</xref>) L 723 (741) [731-748], W 477 (513) [488-578]; dorsal shield (<xref ref-type="fig" rid="F3">Figs 3A</xref>, <xref ref-type="fig" rid="F7">7C–E</xref>) L 628 (650) [607-663], W 414 (444) [409-425], L/W ratio 1.52 (1.46) [1.47-1.56]; dorsal plate 575 (596) [554-595]; shoulder plate L 166-169 (163-166) [161-167], W 72-75 (73) [72-79], L/W ratio 2.2-2.3 (2.2-2.3) [2.11-2.24]; frontal plate L 131-134 (127-131) [125-126], W 72 (69-73) [62-72], L/W ratio 1.8-1.9 (1.7-1.9) [1.75- 2.0]; shoulder/frontal plate L ratio 1.24-1.29 (1.27-1.28) [1.28-1.33]. Gnathosomal bay L 122 (125) [112-119], Cx-I total L 231 (244) [231-237], Cx-I mL 109 (119) [118-119], Cx-II+III mL 75 (85) [74-79]; ratio Cx-I L/Cx-II+III mL 3.1 (2.9) [2.91-3.2]; Cx-I mL/Cx-II+III mL 1.45 (1.4) [1.5-1.58]. Genital field L/W 138 (148) [145-152]/122 (125) [112-114], L/W ratio 1.12 (1.18) [1.26-1.36]; ejaculatory complex L 183 (184) [180-200]; distance genital field-excretory pore 166 (163) [152-172], genital field-caudal idiosoma margin 266 (263) [251-257]. Gnathosoma vL 191 (198) [194-211]; chelicera total L 234 (231) [231-232]; palp total L 215 (210) [210-216], dL: P-1, 25 (21) [24-27]; P-2, 62 (61) [59-62]; P-3, 43 (42) [43-46]; P-4, 60 (63) [62-63]; P-5, 25 (23) [19-21]; P-2/P-4 ratio 1.03 (0.97) [0.94-1.0].</p><p>Female (from Russia, n = 2). Idiosoma (ventral view: <xref ref-type="fig" rid="F4">Fig. 4B</xref>) L 800-816, W 544-580; dorsal shield (<xref ref-type="fig" rid="F4">Figs 4A</xref>, <xref ref-type="fig" rid="F7">7F</xref>) L 714-731, W 476-493, L/W ratio 1.45-1.54; dorsal plate L 650-663; shoulder plate L 174-185, W 72-74, L/W ratio 2.34-2.57; frontal plate L 132-133, W 71-72, L/W ratio 1.83-1.86; shoulder/frontal plate L ratio 1.32-1.4. Gnathosomal bay L 119-132, Cx-I total L 231-244, Cx-I mL 112-113, Cx-II+III mL 39-46; ratio Cx-I L/Cx-II+III mL 5.02-6.25; Cx-I mL/Cx-II+III mL 2.43-2.9. Genital field L/W 174-178/162-165, L/W ratio 1.05-1.09; distance genital field-excretory pore 160-198, genital field-caudal idiosoma margin 310-330. Gnathosoma vL 218-264; chelicera total L 244; palp total L 220-228, dL: P-1, 24-27; P-2, 66-70; P-3, 46-48; P-4, 64-65; P-5, 18-20; P-2/P-4 ratio 1.01-1.08.</p><fig id="F3" position="float" orientation="portrait"><label>Figure 3.</label><caption><p><italic><tp:taxon-name>Torrenticola kimichungi</tp:taxon-name></italic> sp. n., male holotype: <bold>A</bold> dorsal shield <bold>B</bold> ventral shield <bold>C</bold> ejaculatory complex <bold>D</bold> palp, lateral view <bold>E</bold> palp, medial view <bold>F</bold> gnathosoma. Scale bars = 100 μm.</p></caption><graphic xmlns:xlink="http://www.w3.org/1999/xlink" xlink:href="ZooKeys-299-021-g003.jpg" position="float" orientation="portrait" xlink:type="simple"/></fig><fig id="F4" position="float" orientation="portrait"><label>Figure 4.</label><caption><p><italic><tp:taxon-name>Torrenticola kimichungi</tp:taxon-name></italic> sp. n., paratype female, Tigrovaya River, Russia: <bold>A</bold> dorsal shield <bold>B</bold> ventral shield <bold>C</bold> palp, lateral view. Scale bars = 100 μm (<bold>A–B</bold>), 25 μm (<bold>C</bold>).</p></caption><graphic xmlns:xlink="http://www.w3.org/1999/xlink" xlink:href="ZooKeys-299-021-g004.jpg" position="float" orientation="portrait" xlink:type="simple"/></fig><!--PageBreak--></tp:treatment-sec><tp:treatment-sec sec-type="Etymology"><title>Etymology.</title><p>The species is named after Drs Il-Hoi Kim and Kyung-Sook Chung in appreciation of their studies of the Korean water mites.</p></tp:treatment-sec><tp:treatment-sec sec-type="Remarks"><title>Remarks.</title><p>The new species belongs to the group of species characterized by having well-developed finger or peg-like ventrodistal tubercles on P-2 and P-3, the deep gnathosoma with a short rostrum, not evidently set off from gnathosomal base and a relatively short medial suture line of Cx-II+III in male. This group includes the following Asian species of <!--PageBreak--><italic><tp:taxon-name>Torrenticola</tp:taxon-name></italic>: <italic><tp:taxon-name>Torrenticola brevirostris</tp:taxon-name></italic> (Halbert, 1911) (Palaearctic), <italic><tp:taxon-name>Torrenticola nanshihensis</tp:taxon-name></italic> Pešić <!--PageBreak-->et al., 2011 (Taiwan), <italic><tp:taxon-name>Torrenticola projectura</tp:taxon-name></italic> Pešić et al., 2012 (Taiwan), <italic><tp:taxon-name>Torrenticola retractipora</tp:taxon-name></italic> Lundblad, 1969 (Burma), <italic><tp:taxon-name>Torrenticola siamis</tp:taxon-name></italic> Pešić &amp; Smit, 2009 (Thailand), and <italic><tp:taxon-name>Torrenticola subterranea</tp:taxon-name></italic> Imamura, 1957 (Japan). Males of <italic><tp:taxon-name>Torrenticola brevirostris</tp:taxon-name></italic> and <italic><tp:taxon-name>Torrenticola nanshihensis</tp:taxon-name></italic> differ in a prominent suture line of Cx-IV starting at a right angle from the genital field, excretory pore on the same level as Vgl-2 and more away from the line of primary sclerotization and P-4 stockier with well developed ventral tubercles (see: <xref ref-type="bibr" rid="B4">Di Sabatino et al. 2010</xref> for <italic><tp:taxon-name>Torrenticola brevirostris</tp:taxon-name></italic>, and Pešić et al. 2012 for <italic><tp:taxon-name>Torrenticola nanshihensis</tp:taxon-name></italic>). <italic><tp:taxon-name>Torrenticola projectura</tp:taxon-name></italic> clearly separates in having P-3 with a long tapering ventral protrusion which curves distally (<xref ref-type="bibr" rid="B16">Pešić et al. 2012a</xref>). Males of <italic><tp:taxon-name>Torrenticola retractipora</tp:taxon-name></italic> can easily be distinguished by larger dimensions of the idiosoma, a differently shaped ejaculatory complex with large proximal chamber (see: <xref ref-type="bibr" rid="B10">Lundblad 1969</xref>), and a moderately long median suture line of Cx-II+III (101 μm, data taken from <xref ref-type="bibr" rid="B25">Wiles 1997</xref>). <italic><tp:taxon-name>Torrenticola subterranea</tp:taxon-name></italic>, a weakly defined species known from subterranean habitats in Japan (<xref ref-type="bibr" rid="B8">Imamura 1957</xref>, <xref ref-type="bibr" rid="B9">1959</xref>) is similar in Cx-IV extended posterior to the genital field, but differs in narrower frontal platelets, excretory pore and Vgl-2 lying on the margin of primary sclerotization, and a less developed distoventral projections on P-2 and P-3 (see: <xref ref-type="bibr" rid="B9">Imamura 1959</xref>). <italic><tp:taxon-name>Torrenticola siamis</tp:taxon-name></italic> closely resembles <italic><tp:taxon-name>Torrenticola kimichungi</tp:taxon-name></italic> sp. n. in the general shape of idiosoma and palp, but males are distinguishable in having Cx-IV not extended posterior to the genital field and the genital field more elongated (L/W ratio 1.4, data taken from <xref ref-type="bibr" rid="B14">Pešić and Smit 2009</xref>) and rectangular in shape.</p></tp:treatment-sec><tp:treatment-sec sec-type="Habitat"><title>Habitat.</title><p>A permanent sandy/bouldery stream with considerably exposure to sunlight (<xref ref-type="fig" rid="F14">Fig. 14C</xref>); the specimens from Russia were collected from interstitial waters.</p></tp:treatment-sec><tp:treatment-sec sec-type="Distribution"><title>Distribution.</title><p>South Korea, Far East of Russia (present study).</p></tp:treatment-sec><tp:treatment-sec><!--Section generated to contain objects referenced in tp:taxon-treatment.--><fig id="F7" position="float" orientation="portrait"><label>Figure 7.</label><caption><p>Photographs of dorsal shield: <bold>A</bold> <italic><tp:taxon-name>Torrenticola brevirostris</tp:taxon-name></italic> (Halbert, 1911), female, stream in Naebyeansan NP, Korea <bold>B</bold> <italic><tp:taxon-name>Torrenticola dentifera</tp:taxon-name></italic> Wiles, 1991, male, stream in Naebyeansan NP, Korea: <bold>C–F</bold> <italic><tp:taxon-name>Torrenticola kimichungi</tp:taxon-name></italic> sp. n. (<bold>C–D</bold> specimens from stream in Seoraksan NP, Korea, <bold>E–F</bold> specimens from Tigrovaya River, Russia): <bold>C</bold> maleholotype <bold>D–E</bold> maleparatypes <bold>F</bold> femaleparatype <bold>G–I</bold> <italic><tp:taxon-name>Torrenticola nipponica</tp:taxon-name></italic> (Enami, 1940) (<bold>G</bold> specimen from Dobong stream, Korea <bold>H–I</bold> specimens from Tigrovaya River, Russia): <bold>G–H</bold> male <bold>I</bold> female. Photos. V. Pešić (Figs <bold>A–D, G</bold>), K. Semenchenko (Figs <bold>E–F, H–I</bold>).</p></caption><graphic xmlns:xlink="http://www.w3.org/1999/xlink" xlink:href="ZooKeys-299-021-g007.jpg" position="float" orientation="portrait" xlink:type="simple"/></fig><fig id="F14" position="float" orientation="portrait"><label>Figure 14.</label><caption><p>Photographs of selected sampling sites. <bold>A</bold> CR1 (Dobong stream, sampling site of <italic><tp:taxon-name>Torrenticola recentis</tp:taxon-name></italic>, <italic><tp:taxon-name>Torrenticola nipponica</tp:taxon-name></italic> and <italic><tp:taxon-name>Monatractides abei</tp:taxon-name></italic> sp. n.) <bold>B</bold> CR9 (stream in Naebyeansan NP, sampling site of <italic><tp:taxon-name>Torrenticola brevirostris</tp:taxon-name></italic> and <italic><tp:taxon-name>Torrenticola dentifera</tp:taxon-name></italic>);] <bold>C</bold> CR4 (stream in Seoraksan NP, type locality of <italic><tp:taxon-name>Torrenticola kimichungi</tp:taxon-name></italic> sp. n. and sampling site of <italic><tp:taxon-name>Torrenticola recentis</tp:taxon-name></italic>) <bold>D</bold> CR2 (Ui-dong stream, type locality of <italic><tp:taxon-name>Monatractides abei</tp:taxon-name></italic> sp. n. and sampling site of <italic><tp:taxon-name>Torrenticola recentis</tp:taxon-name></italic>) <bold>E</bold> Inje River (sampling site of <italic><tp:taxon-name>Torrenticola ussuriensisis</tp:taxon-name></italic> and <italic><tp:taxon-name>Torrenticola turkestanica</tp:taxon-name></italic>) <bold>F</bold> CR12 (stream in JiriSan NP, sampling site of <italic><tp:taxon-name>Torrenticola recentis</tp:taxon-name></italic>). Photos. V. Pešić.</p></caption><graphic xmlns:xlink="http://www.w3.org/1999/xlink" xlink:href="ZooKeys-299-021-g014.jpg" position="float" orientation="portrait" xlink:type="simple"/></fig></tp:treatment-sec><ref-list><ref id="B4"><mixed-citation xmlns:xlink="http://www.w3.org/1999/xlink" xlink:type="simple"><person-group><name name-style="western"><surname>Di</surname><given-names>Sabatino A</given-names></name><name name-style="western"><surname>Gerecke</surname><given-names>R</given-names></name><name name-style="western"><surname>Gledhill</surname><given-names>T</given-names></name><name name-style="western"><surname>Smit</surname><given-names>H</given-names></name></person-group> (<year>2010</year>) <source>Acari: Hydrachnidia II. <italic>In</italic>: Gerecke, R. (ed.), Chelicerata: Araneae, Acari II. <italic>Süßwasserfauna von Mitteleuropa</italic>,Vol. 7, 2–2, Elsevier Spektrum Akademischer Verlag, München, 234 pp.</source> doi: <ext-link ext-link-type="uri" xlink:href="http://dx.doi.org/10.1007/978-3-8274-2266-8" xlink:type="simple">10.1007/978-3-8274-2266-8</ext-link></mixed-citation></ref><ref id="B16"><mixed-citation xmlns:xlink="http://www.w3.org/1999/xlink" xlink:type="simple"><person-group><name name-style="western"><surname>Pešić</surname><given-names>V</given-names></name><name name-style="western"><surname>Yam</surname><given-names>R</given-names></name><name name-style="western"><surname>Chan</surname><given-names>B</given-names></name><name name-style="western"><surname>Chatterjee</surname><given-names>T</given-names></name></person-group> (<year>2012a</year>) <article-title>Water mites (Acari, Hydrachnidia) from Baishih River drainage in Northern Taiwan, with description of two new species.</article-title><source>Zookeys</source><volume>203</volume>: <fpage>65</fpage>-<lpage>83</lpage>. doi: <ext-link ext-link-type="uri" xlink:href="http://dx.doi.org/10.3897/zookeys.203.3356" xlink:type="simple">10.3897/zookeys.203.3356</ext-link></mixed-citation></ref><ref id="B10"><mixed-citation xmlns:xlink="http://www.w3.org/1999/xlink" xlink:type="simple"><person-group><name name-style="western"><surname>Lundblad</surname><given-names>O</given-names></name></person-group> (<year>1969</year>) <article-title>Indische Wassermilben, hauptschlich von Hinterindien.</article-title><source>Arkiv för Zoology</source><volume>22</volume>: <fpage>1</fpage>-<lpage>126</lpage>.</mixed-citation></ref><ref id="B25"><mixed-citation xmlns:xlink="http://www.w3.org/1999/xlink" xlink:type="simple"><person-group><name name-style="western"><surname>Wiles</surname><given-names>PR</given-names></name></person-group> (<year>1997</year>) <article-title>Asian and Oriental Torrenticolidae Piersig, 1902 (Acari: Hydrachnidia: Lebertioidea): a revision of the family and description of new species of <italic>Torrenticola</italic> Piersig and <italic>Pseudotorrenticola</italic> Walter, from Southeast Asia.</article-title><source>Journal of Natural History</source><volume>31</volume>: <fpage>191</fpage>-<lpage>236</lpage>. doi: <ext-link ext-link-type="uri" xlink:href="http://dx.doi.org/10.1080/00222939700770121" xlink:type="simple">10.1080/00222939700770121</ext-link></mixed-citation></ref><ref id="B8"><mixed-citation xmlns:xlink="http://www.w3.org/1999/xlink" xlink:type="simple"><person-group><name name-style="western"><surname>Imamura</surname><given-names>T</given-names></name></person-group> (<year>1957</year>) <article-title>Subterranean water-mites of the middle and southern Japan.</article-title><source>Archiv für Hydrobiologie</source><volume>53</volume> (<issue>3</issue>): <fpage>350</fpage>-<lpage>391</lpage>.</mixed-citation></ref><ref id="B9"><mixed-citation xmlns:xlink="http://www.w3.org/1999/xlink" xlink:type="simple"><person-group><name name-style="western"><surname>Imamura</surname><given-names>T</given-names></name></person-group> (<year>1959</year>) <article-title>Water-mites (Hydrachnellae) of subterranean waters in Kantô District, Japan.</article-title><source>Acarologia</source><volume>1</volume> (<issue>4</issue>): <fpage>426</fpage>-<lpage>451</lpage></mixed-citation></ref><ref id="B14"><mixed-citation xmlns:xlink="http://www.w3.org/1999/xlink" xlink:type="simple"><person-group><name name-style="western"><surname>Pešić</surname><given-names>V</given-names></name><name name-style="western"><surname>Smit</surname><given-names>H</given-names></name></person-group> (<year>2009</year>) <article-title>Water mites of the family Torrenticolidae Piersig, 1902 (Acari: Hydrachnidia) from Thailand, Part II. The genus <italic>Monatractides</italic> K.Viets.</article-title><source>Zootaxa</source><volume>2012</volume>: <fpage>1</fpage>-<lpage>27</lpage>.</mixed-citation></ref></ref-list></tp:taxon-treatment>
