# Supplementary material for: Torrenticolid water mites from Korea and the Russian Far East
Source: Zookeys. 2013 May 14;(299):21–48. doi: 10.3897/zookeys.299.5272 (PMC3689103; doi:10.3897/zookeys.299.5272)
Supplement: XML Treatment for Torrenticola nipponica [file zookeys.299.5272-treatment4.xml]

<!DOCTYPE tp:taxon-treatment
  PUBLIC "-//TaxonX//DTD Taxonomic Treatment Publishing DTD v0 20100105//EN" "tax-treatment-NSO.dtd">
<tp:taxon-treatment xmlns:tp="http://www.plazi.org/taxpub"><tp:treatment-meta><mixed-citation publication-type="journal"><person-group><name><surname>Pešić</surname><given-names>Vladimir</given-names></name><name><surname>Semenchenko</surname><given-names>Ksenia A.</given-names></name><name><surname>Lee</surname><given-names>Wonchoel</given-names></name></person-group><article-title>Torrenticolid water mites from Korea and the Russian Far East</article-title><source>Zookeys</source><day>14</day><month>5</month><year>2013</year><volume>2013</volume><issue>299</issue><fpage>21</fpage><lpage>48</lpage><pub-id pub-id-type="doi">10.3897/zookeys.299.5272</pub-id></mixed-citation></tp:treatment-meta><tp:nomenclature><tp:taxon-name>
                            <tp:taxon-name-part taxon-name-part-type="genus">Torrenticola</tp:taxon-name-part>
                            <tp:taxon-name-part taxon-name-part-type="species">nipponica</tp:taxon-name-part>
                        <object-id xmlns:xlink="http://www.w3.org/1999/xlink" xlink:type="simple">http://species-id.net/wiki/Torrenticola_nipponica</object-id>
								</tp:taxon-name><tp:taxon-authority>(Enami, 1940)</tp:taxon-authority><xref ref-type="fig" rid="F5">Figs 5</xref><xref ref-type="fig" rid="F6">, 6</xref><xref ref-type="fig" rid="F7">, 7G–I</xref><tp:nomenclature-citation-list><tp:nomenclature-citation><tp:taxon-name>Atractides nipponicus</tp:taxon-name><comment> Enami, 1940: 221.</comment></tp:nomenclature-citation></tp:nomenclature-citation-list></tp:nomenclature><tp:treatment-sec sec-type="Material examined"><title>Material examined.</title><p>SOUTH KOREA: CR1 Seoul, Dobong stream, <named-content xmlns:xlink="http://www.w3.org/1999/xlink" content-type="dwc:verbatimCoordinates" xlink:type="simple">37°41.262'N, 127°01.706'E</named-content>, 19 m asl., 7.x.2012, Pešić &amp; Choi 2/0/0 (mounted, NIBRIV0000268848). RUSSIA: Primory Territory, Partizansky District, Partizanskay River basin, Tigrovaya River, <named-content xmlns:xlink="http://www.w3.org/1999/xlink" content-type="dwc:verbatimCoordinates" xlink:type="simple">43°11.401'N, 133°12.660'E</named-content>; depth 30 cm below the sediment surface; substrate: cobbles, pebbles, sand; 12.vi.2010, Semenchenko &amp; Sidorov 2/2/0 (mounted, IBSS).</p></tp:treatment-sec><tp:treatment-sec sec-type="Description"><title>Morphology.</title><p><italic>General features</italic>. Idiosoma roundish; dorsal shield with colour pattern as illustrated in <xref ref-type="fig" rid="F7">Figs 7G-I</xref>; Cxgl-4 subapical; excretory pore and Vgl-2 slightly away from the line of primary sclerotization; gnathosoma deep, rostrum shorter than depth of gnathosomal base (<xref ref-type="fig" rid="F5">Fig. 5D</xref>); palp robust and compact, P-2 longer than P-4, P-2 and P-3 ventrodistal projection pointed towards distal, P-4 with well developed ventral tubercles bearing one long and three short setae (<xref ref-type="fig" rid="F5">Figs 5E-F</xref>, <xref ref-type="fig" rid="F6">6C</xref>). Male: Medial suture line of Cx-II+III short; suture line of Cx-IV medially starting from posterior margin of genital field (<xref ref-type="fig" rid="F2">Fig. 2B</xref>); ejaculatory complex normal in shape (<xref ref-type="fig" rid="F5">Fig. 5C</xref>). Female: Suture of Cx-IV curved (<xref ref-type="fig" rid="F2">Fig. 2C</xref>); genital field pentagonal in shape.</p><p><!--PageBreak--><italic>Measurements</italic>. Male (from South Korea, n = 2; in parentheses specimens from Russia, n = 2) Idiosoma (ventral view: <xref ref-type="fig" rid="F5">Fig. 5B</xref>) L 694-819 (740-755), W 478-534 (508-544); dorsal shield (<xref ref-type="fig" rid="F5">Figs 5A</xref>, <xref ref-type="fig" rid="F7">7G-H</xref>) L 584-675 (636-670), W 410-469 (422-476), L/W ratio 1.42-1.44 (1.4-1.5); dorsal plate L 556-643 (594-614); shoulder plate L 178-206 (178-188), W 56-61 (59-60), L/W ratio 3.0-3.4 (2.96-3.18); frontal plate L 113-125 (121-125), W 45-50 (46-47), L/W ratio 2.4-2.5 (2.56- 2.72); shoulder/<!--PageBreak-->frontal plate L ratio 1.56-1.67 (1.46-1.5). Gnathosomal bay L 148-153 (132-141), Cx-I total L 278-294 (284-286), Cx-I mL 129-141 (145-165), Cx-II+III mL 69-91 (79-92); ratio Cx-I L/Cx-II+III mL 3.2-4.0 (3.1-3.6); Cx-I mL/Cx-II+III mL 1.55-1.87 (1.57-2.08). Genital field L/W 156-181/117-133 (168-172/125-132), L/W ratio 1.33-1.36 (1.26-1.38); ejaculatory complex L 231 (224-251); distance genital field-excretory pore 131-178 (138-145), genital field-caudal idiosoma margin 183-231 (172-205). Gnathosoma vL 273-303 (277-297); chelicera total L 319-347 (323-343); palp total L 279-316 (284-291), dL: P-1, 34-37 (33-36); P-2, 92-101 (92-95); P-3, 52-63 (51-59); P-4, 82-93 (82-92); P-5, 19-22 (17-18); P-2/P-4 ratio 1.09-1.13 (1.03-1.12).</p><p>Female (from Russia, n = 2). Idiosoma (ventral view: <xref ref-type="fig" rid="F6">Fig. 6B</xref>) L 860-867, W 629-635; dorsal shield (<xref ref-type="fig" rid="F6">Figs 6A</xref>, <xref ref-type="fig" rid="F7">7I</xref>) L 723-782, W 502-544, L/W ratio 1.44; dorsal plate L 680-731; shoulder plate L 211-214, W 66-73, L/W ratio 2.92-3.2; frontal plate L 128-139, W 59-64, L/W ratio 2.16- 2.17; shoulder/frontal plate L ratio 1.54-1.65. <!--PageBreak--><!--PageBreak-->Gnathosomal bay L 168-178, Cx-I total L 303-310, Cx-I mL 132-145, Cx-II+III mL 30-40; ratio Cx-I L/Cx-II+III mL 7.75-10.1; Cx-I mL/Cx-II+III mL 3.63-4.4. Genital field L/W 185-195/172-178, L/W ratio 1.04-1.13; distance genital field-excretory pore 208-210, genital field-caudal idiosoma margin 297-310. Gnathosoma vL 330-336; chelicera total L 420; palp total L 341-345, dL: P-1, 41-43; P-2, 115-116; P-3, 65-67; P-4, 100-102; P-5, 18-19; P-2/P-4 ratio 1.13-1.16.</p><fig id="F5" position="float" orientation="portrait"><label>Figure 5.</label><caption><p><italic><tp:taxon-name>Torrenticola nipponica</tp:taxon-name></italic> (Enami, 1940), male, Dobong stream, Korea: <bold>A</bold> dorsal shield <bold>B</bold> ventral shield <bold>C</bold> ejaculatory complex <bold>D</bold> gnathosoma <bold>E–F</bold> palp, medial view (E-smaller specimen, F-larger specimen). Scale bars = 100 μm.</p></caption><graphic xmlns:xlink="http://www.w3.org/1999/xlink" xlink:href="ZooKeys-299-021-g005.jpg" position="float" orientation="portrait" xlink:type="simple"/></fig><fig id="F6" position="float" orientation="portrait"><label>Figure 6.</label><caption><p><italic><tp:taxon-name>Torrenticola nipponica</tp:taxon-name></italic> (Enami, 1940), female, Tigrovaya River, Russia: <bold>A</bold> dorsal shield <bold>B</bold> ventral shield <bold>C</bold> palp, lateral view. Scale bars = 100 μm (<bold>A–B</bold>), 25 μm (<bold>C</bold>).</p></caption><graphic xmlns:xlink="http://www.w3.org/1999/xlink" xlink:href="ZooKeys-299-021-g006.jpg" position="float" orientation="portrait" xlink:type="simple"/></fig><fig id="F7" position="float" orientation="portrait"><label>Figure 7.</label><caption><p>Photographs of dorsal shield: <bold>A</bold> <italic><tp:taxon-name>Torrenticola brevirostris</tp:taxon-name></italic> (Halbert, 1911), female, stream in Naebyeansan NP, Korea <bold>B</bold> <italic><tp:taxon-name>Torrenticola dentifera</tp:taxon-name></italic> Wiles, 1991, male, stream in Naebyeansan NP, Korea: <bold>C–F</bold> <italic><tp:taxon-name>Torrenticola kimichungi</tp:taxon-name></italic> sp. n. (<bold>C–D</bold> specimens from stream in Seoraksan NP, Korea, <bold>E–F</bold> specimens from Tigrovaya River, Russia): <bold>C</bold> maleholotype <bold>D–E</bold> maleparatypes <bold>F</bold> femaleparatype <bold>G–I</bold> <italic><tp:taxon-name>Torrenticola nipponica</tp:taxon-name></italic> (Enami, 1940) (<bold>G</bold> specimen from Dobong stream, Korea <bold>H–I</bold> specimens from Tigrovaya River, Russia): <bold>G–H</bold> male <bold>I</bold> female. Photos. V. Pešić (Figs <bold>A–D, G</bold>), K. Semenchenko (Figs <bold>E–F, H–I</bold>).</p></caption><graphic xmlns:xlink="http://www.w3.org/1999/xlink" xlink:href="ZooKeys-299-021-g007.jpg" position="float" orientation="portrait" xlink:type="simple"/></fig></tp:treatment-sec><tp:treatment-sec sec-type="Remarks"><title>Remarks.</title><p>The male specimens from South Korea and Russia fit the description of <italic><tp:taxon-name>Torrenticola nipponica</tp:taxon-name></italic> (Enami, 1940) which was based on one male and seven females from River Inôzava, Uzi region in Japan (<xref ref-type="bibr" rid="B5">Enami 1940</xref>). However, as the type material was probably lost (not found in the arachnid collection in the National Museum of Nature and Science, Tokyo, Hirotsugu Ono pers. comm.) additional sampling and selection of a neotype from the locus typicus is necessary to guarantee taxonomic stability of <italic><tp:taxon-name>Torrenticola nipponica</tp:taxon-name></italic>. In the original description, <xref ref-type="bibr" rid="B5">Enami (1940)</xref> compared <italic><tp:taxon-name>Torrenticola nipponica</tp:taxon-name></italic> with <italic><tp:taxon-name>Torrenticola brevirostris</tp:taxon-name></italic> (Halbert, 1911), a species which differs in the gnathosomal rostrum not distinctly set off from the gnathosomal base, P-2 shorter than P-4, the suture line of Cx-IV starting at right angle from the genital field, the excretory pore and Vgl-2 more distanced from the line of primary sclerotization and the genital field in male is less elongated.</p></tp:treatment-sec><tp:treatment-sec sec-type="Habitat"><title>Habitat.</title><p>A permanent shaded sandy/bouldary stream at low elevations (<xref ref-type="fig" rid="F14">Fig. 14A</xref>); the specimens from Russia were collected from interstitial waters.</p></tp:treatment-sec><tp:treatment-sec sec-type="Distribution"><title>Distribution.</title><p>Japan (Uzi region- Enami, 1940), South Korea (Chindo Island – Chung &amp; Kim 1995; present study). New for the fauna of Russia.</p></tp:treatment-sec><tp:treatment-sec><!--Section generated to contain objects referenced in tp:taxon-treatment.--><fig id="F2" position="float" orientation="portrait"><label>Figure 2.</label><caption><p><italic><tp:taxon-name>Torrenticola dentifera</tp:taxon-name></italic> Wiles, 1991, male, stream in Naebyeansan NP, Korea: <bold>A</bold> dorsal shield <bold>B</bold> ventral shield <bold>C</bold> palp, medial view <bold>D</bold> ejaculatory complex <bold>E</bold> gnathosoma. Scale bars = 100 μm.</p></caption><graphic xmlns:xlink="http://www.w3.org/1999/xlink" xlink:href="ZooKeys-299-021-g002.jpg" position="float" orientation="portrait" xlink:type="simple"/></fig><fig id="F14" position="float" orientation="portrait"><label>Figure 14.</label><caption><p>Photographs of selected sampling sites. <bold>A</bold> CR1 (Dobong stream, sampling site of <italic><tp:taxon-name>Torrenticola recentis</tp:taxon-name></italic>, <italic><tp:taxon-name>Torrenticola nipponica</tp:taxon-name></italic> and <italic><tp:taxon-name>Monatractides abei</tp:taxon-name></italic> sp. n.) <bold>B</bold> CR9 (stream in Naebyeansan NP, sampling site of <italic><tp:taxon-name>Torrenticola brevirostris</tp:taxon-name></italic> and <italic><tp:taxon-name>Torrenticola dentifera</tp:taxon-name></italic>);] <bold>C</bold> CR4 (stream in Seoraksan NP, type locality of <italic><tp:taxon-name>Torrenticola kimichungi</tp:taxon-name></italic> sp. n. and sampling site of <italic><tp:taxon-name>Torrenticola recentis</tp:taxon-name></italic>) <bold>D</bold> CR2 (Ui-dong stream, type locality of <italic><tp:taxon-name>Monatractides abei</tp:taxon-name></italic> sp. n. and sampling site of <italic><tp:taxon-name>Torrenticola recentis</tp:taxon-name></italic>) <bold>E</bold> Inje River (sampling site of <italic><tp:taxon-name>Torrenticola ussuriensisis</tp:taxon-name></italic> and <italic><tp:taxon-name>Torrenticola turkestanica</tp:taxon-name></italic>) <bold>F</bold> CR12 (stream in JiriSan NP, sampling site of <italic><tp:taxon-name>Torrenticola recentis</tp:taxon-name></italic>). Photos. V. Pešić.</p></caption><graphic xmlns:xlink="http://www.w3.org/1999/xlink" xlink:href="ZooKeys-299-021-g014.jpg" position="float" orientation="portrait" xlink:type="simple"/></fig></tp:treatment-sec><ref-list><ref id="B5"><mixed-citation xmlns:xlink="http://www.w3.org/1999/xlink" xlink:type="simple"><person-group><name name-style="western"><surname>Enami</surname><given-names>M</given-names></name></person-group> (<year>1940</year>) <source>Water mites from Izu. I. Rheophilous water mites from river Inôzawa. Tohoku Daigaku. Science reports of Tôhoku University (Series 4, Biology), 15: 203–259.</source></mixed-citation></ref></ref-list></tp:taxon-treatment>
