# Supplementary material for: Torrenticolid water mites from Korea and the Russian Far East
Source: Zookeys. 2013 May 14;(299):21–48. doi: 10.3897/zookeys.299.5272 (PMC3689103; doi:10.3897/zookeys.299.5272)
Supplement: XML Treatment for Torrenticola recentis [file zookeys.299.5272-treatment5.xml]

<!DOCTYPE tp:taxon-treatment
  PUBLIC "-//TaxonX//DTD Taxonomic Treatment Publishing DTD v0 20100105//EN" "tax-treatment-NSO.dtd">
<tp:taxon-treatment xmlns:tp="http://www.plazi.org/taxpub"><tp:treatment-meta><mixed-citation publication-type="journal"><person-group><name><surname>Pešić</surname><given-names>Vladimir</given-names></name><name><surname>Semenchenko</surname><given-names>Ksenia A.</given-names></name><name><surname>Lee</surname><given-names>Wonchoel</given-names></name></person-group><article-title>Torrenticolid water mites from Korea and the Russian Far East</article-title><source>Zookeys</source><day>14</day><month>5</month><year>2013</year><volume>2013</volume><issue>299</issue><fpage>21</fpage><lpage>48</lpage><pub-id pub-id-type="doi">10.3897/zookeys.299.5272</pub-id></mixed-citation></tp:treatment-meta><tp:nomenclature><tp:taxon-name>
                            <tp:taxon-name-part taxon-name-part-type="genus">Torrenticola</tp:taxon-name-part>
                            <tp:taxon-name-part taxon-name-part-type="species">recentis</tp:taxon-name-part>
                        <object-id xmlns:xlink="http://www.w3.org/1999/xlink" xlink:type="simple">http://species-id.net/wiki/Torrenticola_recentis</object-id>
								</tp:taxon-name><tp:taxon-authority>Tuzovskij, 2003</tp:taxon-authority><xref ref-type="fig" rid="F8">Figs 8</xref><xref ref-type="fig" rid="F11">, 11A–C</xref><tp:nomenclature-citation-list><tp:nomenclature-citation><tp:taxon-name>Torrenticola recentis</tp:taxon-name><comment> Tuzovskij, 2003: 45.4</comment></tp:nomenclature-citation></tp:nomenclature-citation-list></tp:nomenclature><tp:treatment-sec sec-type="Material examined"><title>Material examined.</title><p>SOUTH KOREA: CR1 Seoul, Dobong stream, <named-content xmlns:xlink="http://www.w3.org/1999/xlink" content-type="dwc:verbatimCoordinates" xlink:type="simple">37°41.262'N, 127°01.706'E</named-content>, 19 m asl., 7.x.2012, Pešić &amp; Choi 6/6/0 (1/1/0 mounted, NIBR IV0000268849); CR2 Seoul, Ui-dong stream <named-content xmlns:xlink="http://www.w3.org/1999/xlink" content-type="dwc:verbatimCoordinates" xlink:type="simple">37°39.554'N, 127°00.249'E</named-content>, 114 m asl., 7.x.2012, Pešić &amp; Choi 3[1 juvenile]/0/1; CR4 Seoraksan NP, stream near Temple, <named-content xmlns:xlink="http://www.w3.org/1999/xlink" content-type="dwc:verbatimCoordinates" xlink:type="simple">38°10.399'N, 128°29.050'E</named-content>, 196 m asl., 8.x.2012 Pešić &amp; Karanović 7/2/5; CR7 Odesean NP, stream, <named-content xmlns:xlink="http://www.w3.org/1999/xlink" content-type="dwc:verbatimCoordinates" xlink:type="simple">37°49.642'N, 128°42.170'E</named-content>, 215 m asl., 9.x.2012, Pešić &amp; Karanović 6/6/0 (2/1/0 mounted, NIBRIV0000268850);; CR11 Mudeung Mt., stream, <named-content xmlns:xlink="http://www.w3.org/1999/xlink" content-type="dwc:verbatimCoordinates" xlink:type="simple">35°8'50.2584"N, 126°59'18.942"E</named-content>, 11.x.2012, Pešić &amp; Choi 2/2/1; CR12 JiriSan NP, stream near waterfall, <named-content xmlns:xlink="http://www.w3.org/1999/xlink" content-type="dwc:verbatimCoordinates" xlink:type="simple">35°22'47''N, 127°29'10''E</named-content>, 11.x.2012, Pešić &amp; Choi 4/12[1 juvenile]/0 (1/0/0 mounted); CR14 Duckyu San NP, stream, <named-content xmlns:xlink="http://www.w3.org/1999/xlink" content-type="dwc:verbatimCoordinates" xlink:type="simple">35°53'50"N, 127°46'35"E</named-content>, 11.x.2012, Pešić &amp; Choi 0/2/0. RUSSIA, Primory Territory, Khasansky District, “Kedrovaya Pad National Nature Biosphere Reserve”, Sea of Japan basin, <!--PageBreak--><!--PageBreak-->Kedrovaya River, <named-content xmlns:xlink="http://www.w3.org/1999/xlink" content-type="dwc:verbatimCoordinates" xlink:type="simple">43°06.056'N, 131°33.310'E</named-content>; depth 12–50 cm; substrate: boulders, cobbles, pebbles; 8.xi.1993, Tiunova 2/2/0 (IBSS).</p></tp:treatment-sec><tp:treatment-sec sec-type="Description"><title>Morphology.</title><p><italic>General features</italic>. Idiosoma roundish; dorsal shield with colour pattern as illustrated in <xref ref-type="fig" rid="F11">Figs 11A–C</xref>; Cxgl-4 subapical; suture line of Cx-IV hardly evident; excretory pore and Vgl-2 only slightly away from the line of primary sclerotization (<xref ref-type="fig" rid="F8">Fig. 8A</xref>); gnathosoma ventral margin strongly curved (<xref ref-type="fig" rid="F8">Fig. 8F</xref>); P-2 longer than P-4, P-2 ventral margin slightly concave, P-4 with well developed ventral protuberance bearing one long and three short setae (<xref ref-type="fig" rid="F8">Fig. 8E</xref>). Male: Medial suture line of Cx-II+III moderately long; genital field subrectangular in shape, ejaculatory complex with small proximal chamber and robust proximal arms (<xref ref-type="fig" rid="F8">Fig. 8D</xref>).</p><p><italic>Measurements</italic>. Male (from CR1, in parentheses specimen from CR7). Idiosoma (ventral view: <xref ref-type="fig" rid="F7">Fig. 7A</xref>) L 769 (753), W 556 (522); dorsal shield (<xref ref-type="fig" rid="F7">Figs 7C</xref>, <xref ref-type="fig" rid="F11">11A-B</xref>) L 631 (613), W 450 (446), L/W ratio 1.4 (1.4); dorsal plate L 589 (575); shoulder plate L 195-202 (188-195), W 78 (70-72), L/W ratio 2.5-2.6 (2.6-2.8); frontal plate L 134-138 (136-138), W 58-63 (55-56), L/W ratio 2.1-2.4 (2.4-2.5); shoulder/frontal plate L ratio 1.4-1.5 (1.4). Gnathosomal bay L 152 (159), Cx-I total L 292 (306), Cx-I mL 141 (147), Cx-II+III mL 117 (103); ratio Cx-I L/Cx-II+III mL 2.5 (3.0); Cx-I mL/Cx-II+III mL 1.2 (1.4). Genital field L/W 161 (150) /129 (125), ratio 1.25 (1.2); ejaculatory complex L 189 (193); distance genital field-excretory pore 131 (134), genital field-caudal idiosoma margin 198 (191). Gnathosoma vL 325 (320); chelicera total L 376 (381); palp total L 298 (285), dL: P-1, 34 (34); P-2, 104 (97); P-3, 55 (52); P-4, 91 (88); P-5, 14 (14); P-2/P-4 ratio 1.14 (1.1).</p><p>Female (from CR1). Idiosoma (ventral view: <xref ref-type="fig" rid="F7">Fig. 7B</xref>) L 825, W 569; dorsal shield (<xref ref-type="fig" rid="F11">Fig. 11X</xref>) L 672, W 488, L/W ratio 1.38; dorsal plate L 631; shoulder plate L 212-213, W 69, L/W ratio 3.1; frontal plate L 142-144, W 56-59, L/W ratio 2.4-2.5; shoulder/frontal plate L ratio 1.5. Gnathosomal bay L 179, Cx-I total L 320, Cx-I mL 141, Cx-II+III mL 47; ratio Cx-I L/Cx-II+III mL 6.8; Cx-I mL/Cx-II+III mL 3.0. Genital field L/W 191/176, ratio 1.09; egg (n = 1) maximum diameter 222; distance genital field-excretory pore 163, genital field-caudal idiosoma margin 250. Gnathosoma vL 344; chelicera total L 404; palp total L 318-321, dL: P-1, 39; P-2, 110-112; P-3, 56-57; P-4, 97; P-5, 16; P-2/P-4 ratio 1.13-1.16.</p><fig id="F8" position="float" orientation="portrait"><label>Figure 8.</label><caption><p><italic><tp:taxon-name>Torrenticola recentis</tp:taxon-name></italic> Tuzovskij, 2003 (<bold>A, C–F</bold> male <bold>B</bold> female), Dobong stream, Korea: <bold>A–B</bold> ventral shield <bold>C</bold> dorsal shield <bold>D</bold> ejaculatory complex <bold>E</bold> palp, medial view <bold>F</bold> gnathosoma and chelicera. Scale bars = 100 μm.</p></caption><graphic xmlns:xlink="http://www.w3.org/1999/xlink" xlink:href="ZooKeys-299-021-g008.jpg" position="float" orientation="portrait" xlink:type="simple"/></fig></tp:treatment-sec><tp:treatment-sec sec-type="Remarks"><title>Remarks.</title><p>The specimens from South Korea fit the description of <italic><tp:taxon-name>Torrenticola recentis</tp:taxon-name></italic>,a species described by <xref ref-type="bibr" rid="B23">Tuzovskij (2003)</xref> from the Primory Territory in the Russian Far East, and later on reported by <xref ref-type="bibr" rid="B20">Semenchenko (2006)</xref> from the River Kedrovaya in the southern part of Primory Territory and from many other southern and northern rivers in the Primory Territory (<xref ref-type="bibr" rid="B21">Semenchenko 2010</xref>). The specimens examined from River Kedrovaya agrees well with our specimens due to colour pattern of dorsal shield and length of medial suture line of Cx-II+III, characters not given by <xref ref-type="bibr" rid="B23">Tuzovskij (2003)</xref> in the original description of <italic><tp:taxon-name>Torrenticola recentis</tp:taxon-name></italic>.</p><p><!--PageBreak--><italic><tp:taxon-name>Torrenticola elliptica</tp:taxon-name></italic> Maglio, 1909, a species similar in general shape of idiosioma and palps, differs from <italic><tp:taxon-name>Torrenticola recentis</tp:taxon-name></italic> in a more slender idiosoma, a more extended postgenital area in the male and the ejaculatory complex with a large proximal chamber (see: <xref ref-type="bibr" rid="B4">Di Sabatino et al. 2010</xref>). Possibly <italic><tp:taxon-name>Torrenticola recentis</tp:taxon-name></italic> was misidentified as <italic><tp:taxon-name>Torrenticola elliptica</tp:taxon-name></italic> in many old records from the Russian Primory Territory (e.g. <xref ref-type="bibr" rid="B22">Sokolow 1934</xref>). Likewise, old records from Japan (<xref ref-type="bibr" rid="B5">Enami 1940</xref>) might refer to <italic><tp:taxon-name>Torrenticola recentis</tp:taxon-name></italic>.</p></tp:treatment-sec><tp:treatment-sec sec-type="Habitat"><title>Habitat.</title><p>Running waters at low and middle elevations (<xref ref-type="fig" rid="F14">Figs 14A,D, F</xref>).</p></tp:treatment-sec><tp:treatment-sec sec-type="Distribution"><title>Distribution.</title><p>Far East of Russia (Primory Territory – <xref ref-type="bibr" rid="B23">Tuzovskij 2003</xref>, <xref ref-type="bibr" rid="B20">Semenchenko 2006</xref>, <xref ref-type="bibr" rid="B21">2010</xref>). New for the fauna of Korea.</p></tp:treatment-sec><tp:treatment-sec><!--Section generated to contain objects referenced in tp:taxon-treatment.--><fig id="F11" position="float" orientation="portrait"><label>Figure 11.</label><caption><p>Photographs of dorsal shield: <bold>A–C</bold> <italic><tp:taxon-name>Torrenticola recentis</tp:taxon-name></italic> Tuzovskij, 2003 (<bold>A, B</bold> specimens from Dobong stream, Korea <bold>C</bold> specimen from River Kedrovaya, Russia): <bold>A</bold> male <bold>C–B</bold> female <bold>D–F</bold> <italic><tp:taxon-name>Torrenticola ussuriensis</tp:taxon-name></italic> (Sokolow, 1940), female (<bold>D</bold> specimen photographed immediately after dissection <bold>E–F</bold> specimens mounted in Hoyer’s medium): <bold>D–E</bold> specimen from Korea <bold>F</bold> specimen from Russia <bold>G–H</bold> <italic><tp:taxon-name>Torrenticola turkestanica</tp:taxon-name></italic> (Sokolow, 1926), specimens from River Inje, Korea: <bold>G</bold> male <bold>H</bold> female <bold>I</bold> <italic><tp:taxon-name>Monatarctides abei</tp:taxon-name></italic> sp. n., male holotype. Photos. V. Pešić (Figs <bold>A–B, D–E, G–I</bold>), K. Semenchenko (Figs <bold>C, F</bold>).</p></caption><graphic xmlns:xlink="http://www.w3.org/1999/xlink" xlink:href="ZooKeys-299-021-g011.jpg" position="float" orientation="portrait" xlink:type="simple"/></fig><fig id="F7" position="float" orientation="portrait"><label>Figure 7.</label><caption><p>Photographs of dorsal shield: <bold>A</bold> <italic><tp:taxon-name>Torrenticola brevirostris</tp:taxon-name></italic> (Halbert, 1911), female, stream in Naebyeansan NP, Korea <bold>B</bold> <italic><tp:taxon-name>Torrenticola dentifera</tp:taxon-name></italic> Wiles, 1991, male, stream in Naebyeansan NP, Korea: <bold>C–F</bold> <italic><tp:taxon-name>Torrenticola kimichungi</tp:taxon-name></italic> sp. n. (<bold>C–D</bold> specimens from stream in Seoraksan NP, Korea, <bold>E–F</bold> specimens from Tigrovaya River, Russia): <bold>C</bold> maleholotype <bold>D–E</bold> maleparatypes <bold>F</bold> femaleparatype <bold>G–I</bold> <italic><tp:taxon-name>Torrenticola nipponica</tp:taxon-name></italic> (Enami, 1940) (<bold>G</bold> specimen from Dobong stream, Korea <bold>H–I</bold> specimens from Tigrovaya River, Russia): <bold>G–H</bold> male <bold>I</bold> female. Photos. V. Pešić (Figs <bold>A–D, G</bold>), K. Semenchenko (Figs <bold>E–F, H–I</bold>).</p></caption><graphic xmlns:xlink="http://www.w3.org/1999/xlink" xlink:href="ZooKeys-299-021-g007.jpg" position="float" orientation="portrait" xlink:type="simple"/></fig><fig id="F14" position="float" orientation="portrait"><label>Figure 14.</label><caption><p>Photographs of selected sampling sites. <bold>A</bold> CR1 (Dobong stream, sampling site of <italic><tp:taxon-name>Torrenticola recentis</tp:taxon-name></italic>, <italic><tp:taxon-name>Torrenticola nipponica</tp:taxon-name></italic> and <italic><tp:taxon-name>Monatractides abei</tp:taxon-name></italic> sp. n.) <bold>B</bold> CR9 (stream in Naebyeansan NP, sampling site of <italic><tp:taxon-name>Torrenticola brevirostris</tp:taxon-name></italic> and <italic><tp:taxon-name>Torrenticola dentifera</tp:taxon-name></italic>);] <bold>C</bold> CR4 (stream in Seoraksan NP, type locality of <italic><tp:taxon-name>Torrenticola kimichungi</tp:taxon-name></italic> sp. n. and sampling site of <italic><tp:taxon-name>Torrenticola recentis</tp:taxon-name></italic>) <bold>D</bold> CR2 (Ui-dong stream, type locality of <italic><tp:taxon-name>Monatractides abei</tp:taxon-name></italic> sp. n. and sampling site of <italic><tp:taxon-name>Torrenticola recentis</tp:taxon-name></italic>) <bold>E</bold> Inje River (sampling site of <italic><tp:taxon-name>Torrenticola ussuriensisis</tp:taxon-name></italic> and <italic><tp:taxon-name>Torrenticola turkestanica</tp:taxon-name></italic>) <bold>F</bold> CR12 (stream in JiriSan NP, sampling site of <italic><tp:taxon-name>Torrenticola recentis</tp:taxon-name></italic>). Photos. V. Pešić.</p></caption><graphic xmlns:xlink="http://www.w3.org/1999/xlink" xlink:href="ZooKeys-299-021-g014.jpg" position="float" orientation="portrait" xlink:type="simple"/></fig></tp:treatment-sec><ref-list><ref id="B23"><mixed-citation xmlns:xlink="http://www.w3.org/1999/xlink" xlink:type="simple"><person-group><name name-style="western"><surname>Tuzovskij</surname><given-names>PV</given-names></name></person-group> (<year>2003</year>) <article-title>A new species of water mites of the genus <italic>Torrenticola</italic> Piersig, 1896 (Acariformes, Torrenticolidae) from Russia.</article-title><source>Acarina</source><volume>11</volume> (<issue>1</issue>): <fpage>45</fpage>-<lpage>49</lpage>.</mixed-citation></ref><ref id="B20"><mixed-citation xmlns:xlink="http://www.w3.org/1999/xlink" xlink:type="simple"><person-group><name name-style="western"><surname>Semenchenko</surname><given-names>KA</given-names></name></person-group> (<year>2006</year>) <source>In addition of water mites fauna (Acariformes, Hydracarina) of Kedrovaya and Barabashevka rivers (South Primorye, Russia). Flora and Fauna of Kedrovaya Pad Nature Reserve, Vladivostok Dalnauka: 237–242. (in Russian)</source></mixed-citation></ref><ref id="B21"><mixed-citation xmlns:xlink="http://www.w3.org/1999/xlink" xlink:type="simple"><person-group><name name-style="western"><surname>Semenchenko</surname><given-names>KA</given-names></name></person-group> (<year>2010</year>) <source>Water mites (Acari: Hydrachnidia) from the south of the Far East. <italic>PhD thesis</italic>,Institute of Biology and Soil, Vladivostok, 274 pp. (in Russian)</source></mixed-citation></ref><ref id="B4"><mixed-citation xmlns:xlink="http://www.w3.org/1999/xlink" xlink:type="simple"><person-group><name name-style="western"><surname>Di</surname><given-names>Sabatino A</given-names></name><name name-style="western"><surname>Gerecke</surname><given-names>R</given-names></name><name name-style="western"><surname>Gledhill</surname><given-names>T</given-names></name><name name-style="western"><surname>Smit</surname><given-names>H</given-names></name></person-group> (<year>2010</year>) <source>Acari: Hydrachnidia II. <italic>In</italic>: Gerecke, R. (ed.), Chelicerata: Araneae, Acari II. <italic>Süßwasserfauna von Mitteleuropa</italic>,Vol. 7, 2–2, Elsevier Spektrum Akademischer Verlag, München, 234 pp.</source> doi: <ext-link ext-link-type="uri" xlink:href="http://dx.doi.org/10.1007/978-3-8274-2266-8" xlink:type="simple">10.1007/978-3-8274-2266-8</ext-link></mixed-citation></ref><ref id="B22"><mixed-citation xmlns:xlink="http://www.w3.org/1999/xlink" xlink:type="simple"><person-group><name name-style="western"><surname>Sokolow</surname><given-names>I</given-names></name></person-group> (<year>1934</year>) <article-title>Beiträge zur Kenntnis der Hydracarinenfauna des Ussuri Gebietes II. Hydracarinen der fließenden Gewässer.</article-title><source>Zoologische Jahrbücher, Abteilung für Systematik, Ökologie und Geographie der Tiere</source><volume>65</volume>: <fpage>309</fpage>-<lpage>388</lpage>.</mixed-citation></ref><ref id="B5"><mixed-citation xmlns:xlink="http://www.w3.org/1999/xlink" xlink:type="simple"><person-group><name name-style="western"><surname>Enami</surname><given-names>M</given-names></name></person-group> (<year>1940</year>) <source>Water mites from Izu. I. Rheophilous water mites from river Inôzawa. Tohoku Daigaku. Science reports of Tôhoku University (Series 4, Biology), 15: 203–259.</source></mixed-citation></ref></ref-list></tp:taxon-treatment>
