# Supplementary material for: Torrenticolid water mites from Korea and the Russian Far East
Source: Zookeys. 2013 May 14;(299):21–48. doi: 10.3897/zookeys.299.5272 (PMC3689103; doi:10.3897/zookeys.299.5272)
Supplement: XML Treatment for Torrenticola ussuriensis [file zookeys.299.5272-treatment6.xml]

<!DOCTYPE tp:taxon-treatment
  PUBLIC "-//TaxonX//DTD Taxonomic Treatment Publishing DTD v0 20100105//EN" "tax-treatment-NSO.dtd">
<tp:taxon-treatment xmlns:tp="http://www.plazi.org/taxpub"><tp:treatment-meta><mixed-citation publication-type="journal"><person-group><name><surname>Pešić</surname><given-names>Vladimir</given-names></name><name><surname>Semenchenko</surname><given-names>Ksenia A.</given-names></name><name><surname>Lee</surname><given-names>Wonchoel</given-names></name></person-group><article-title>Torrenticolid water mites from Korea and the Russian Far East</article-title><source>Zookeys</source><day>14</day><month>5</month><year>2013</year><volume>2013</volume><issue>299</issue><fpage>21</fpage><lpage>48</lpage><pub-id pub-id-type="doi">10.3897/zookeys.299.5272</pub-id></mixed-citation></tp:treatment-meta><tp:nomenclature><tp:taxon-name>
                            <tp:taxon-name-part taxon-name-part-type="genus">Torrenticola</tp:taxon-name-part>
                            <tp:taxon-name-part taxon-name-part-type="species">ussuriensis</tp:taxon-name-part>
                        <object-id xmlns:xlink="http://www.w3.org/1999/xlink" xlink:type="simple">http://species-id.net/wiki/Torrenticola_ussuriensis</object-id>
								</tp:taxon-name><tp:taxon-authority>(Sokolow, 1940)</tp:taxon-authority><xref ref-type="fig" rid="F9">Figs 9</xref><xref ref-type="fig" rid="F11">, 411D–F</xref><tp:nomenclature-citation-list><tp:nomenclature-citation><tp:taxon-name>Atractides ussuriensis</tp:taxon-name><comment> Sokolow, 1940: 347.</comment></tp:nomenclature-citation></tp:nomenclature-citation-list></tp:nomenclature><tp:treatment-sec sec-type="Material examined"><title>Material examined.</title><p>SOUTH KOREA: CR3 River Inje, <named-content xmlns:xlink="http://www.w3.org/1999/xlink" content-type="dwc:verbatimCoordinates" xlink:type="simple">38°03.961'N, 128°10.516'E</named-content>, 225 m asl., 8.x.2012 Pešić &amp; Karanović 0/1/0 (mounted, NIBRIV0000268851).</p></tp:treatment-sec><tp:treatment-sec sec-type="Description"><title>Morphology.</title><p>Female. <italic>General features</italic>. Shoulder platelets fused to the large dorsal plate (<xref ref-type="fig" rid="F9">Fig. 9B</xref>); Cxgl-4 posterior to Cxgl-2 (<xref ref-type="fig" rid="F9">Fig. 9A</xref>), glandular pore Cxgl-4 distanced from Cxgl-2 by 50-55 µm; excretory pore and Vgl-2 clearly posterior to the line of  primary sclerotization; suture of Cx-IV curved; P-2 longer than P-4; P-4 with four well developed ventral tubercles (<xref ref-type="fig" rid="F9">Fig. 9C</xref>).</p><p><italic>Measurements</italic>. Idiosoma (ventral view: <xref ref-type="fig" rid="F9">Fig. 9A</xref>) L 838, W 569; dorsal shield (<xref ref-type="fig" rid="F9">Fig. 9B</xref>, <xref ref-type="fig" rid="F11">11D-E</xref>) L 694, W 501, L/W ratio 1.39; dorsal plate L 661; frontal plate L 142-147, W 50, L/W ratio 2.8-3.0; gnathosomal bay L 170, Cx-I total L 313, Cx-I medial L 142, Cx-II+III medial 52; ratio Cx-I L/Cx-II+III medial L 6.1; Cx-I medial L/Cx-II+III medial L 2.7; distance between glandular openings of Cxgl-4 and Cxgl-2 51–54. Genital field L/W 171/150, L/W ratio 1.14; distance genital field–excretory pore 181, genital field–caudal idiosoma margin 305. Gnathosoma vL 359; chelicera total L 434; palp total L 358, dL: P-1, 46; P-2, 114; P-3, 69; P-4, 109; P-5, 20; P-2/P-4 ratio 1.05.</p><fig id="F9" position="float" orientation="portrait"><label>Figure 9.</label><caption><p><italic><tp:taxon-name>Torrenticola ussuriensis</tp:taxon-name></italic> (Sokolow, 1940), female, Inje River, Korea: <bold>A</bold> ventral shield <bold>B</bold> dorsal shield <bold>C</bold> gnathosoma and palp, medial view. Scale bars = 100 μm.</p></caption><graphic xmlns:xlink="http://www.w3.org/1999/xlink" xlink:href="ZooKeys-299-021-g009.jpg" position="float" orientation="portrait" xlink:type="simple"/></fig></tp:treatment-sec><tp:treatment-sec sec-type="Remarks"><title>Remarks.</title><p><italic><tp:taxon-name>Torrenticola ussuriensis</tp:taxon-name></italic> was originally described by <xref ref-type="bibr" rid="B22">Sokolow (1934)</xref> from the Primory Territory in the Russian Far East, and later reported from River Inôzava in Japan (<xref ref-type="bibr" rid="B5">Enami 1940</xref>). Recently this species was redescribed by <xref ref-type="bibr" rid="B15">Pešić et al. (2011)</xref> based on new material from the Russian Far East. A single female specimen examined from River Inje agrees well with the redescription of <italic><tp:taxon-name>Torrenticola ussuriensis</tp:taxon-name></italic>. The only difference is found in the excretory pore lying on the same level as Vgl-2 in specimen from Korea while in specimens from Russia and Japan (see: <xref ref-type="bibr" rid="B5">Enami 1940</xref>) the excretory pore is shifted slightly posterior to Vgl-2.</p></tp:treatment-sec><tp:treatment-sec sec-type="Habitat"><title>Habitat.</title><p>A permanent sandy/bouldery river with considerably exposure to sunlight (<xref ref-type="fig" rid="F14">Fig. 14E</xref>).</p><!--PageBreak--></tp:treatment-sec><tp:treatment-sec sec-type="Distribution"><title>Distribution.</title><p>Far East of Russia (Primory and Khabarovsk Territory, Jewish Autonomous and Amurskaya Area - “<italic><tp:taxon-name>Atractides semisutus</tp:taxon-name></italic>” <xref ref-type="bibr" rid="B22">Sokolow 1934</xref>; <xref ref-type="bibr" rid="B15">Pešić et al. 2011</xref>); Japan (Uzi region – “<italic><tp:taxon-name>Atractides semisutus</tp:taxon-name></italic>” <xref ref-type="bibr" rid="B5">Enami 1940</xref>). New for the fauna of Korea.</p></tp:treatment-sec><tp:treatment-sec><!--Section generated to contain objects referenced in tp:taxon-treatment.--><fig id="F11" position="float" orientation="portrait"><label>Figure 11.</label><caption><p>Photographs of dorsal shield: <bold>A–C</bold> <italic><tp:taxon-name>Torrenticola recentis</tp:taxon-name></italic> Tuzovskij, 2003 (<bold>A, B</bold> specimens from Dobong stream, Korea <bold>C</bold> specimen from River Kedrovaya, Russia): <bold>A</bold> male <bold>C–B</bold> female <bold>D–F</bold> <italic><tp:taxon-name>Torrenticola ussuriensis</tp:taxon-name></italic> (Sokolow, 1940), female (<bold>D</bold> specimen photographed immediately after dissection <bold>E–F</bold> specimens mounted in Hoyer’s medium): <bold>D–E</bold> specimen from Korea <bold>F</bold> specimen from Russia <bold>G–H</bold> <italic><tp:taxon-name>Torrenticola turkestanica</tp:taxon-name></italic> (Sokolow, 1926), specimens from River Inje, Korea: <bold>G</bold> male <bold>H</bold> female <bold>I</bold> <italic><tp:taxon-name>Monatarctides abei</tp:taxon-name></italic> sp. n., male holotype. Photos. V. Pešić (Figs <bold>A–B, D–E, G–I</bold>), K. Semenchenko (Figs <bold>C, F</bold>).</p></caption><graphic xmlns:xlink="http://www.w3.org/1999/xlink" xlink:href="ZooKeys-299-021-g011.jpg" position="float" orientation="portrait" xlink:type="simple"/></fig><fig id="F14" position="float" orientation="portrait"><label>Figure 14.</label><caption><p>Photographs of selected sampling sites. <bold>A</bold> CR1 (Dobong stream, sampling site of <italic><tp:taxon-name>Torrenticola recentis</tp:taxon-name></italic>, <italic><tp:taxon-name>Torrenticola nipponica</tp:taxon-name></italic> and <italic><tp:taxon-name>Monatractides abei</tp:taxon-name></italic> sp. n.) <bold>B</bold> CR9 (stream in Naebyeansan NP, sampling site of <italic><tp:taxon-name>Torrenticola brevirostris</tp:taxon-name></italic> and <italic><tp:taxon-name>Torrenticola dentifera</tp:taxon-name></italic>);] <bold>C</bold> CR4 (stream in Seoraksan NP, type locality of <italic><tp:taxon-name>Torrenticola kimichungi</tp:taxon-name></italic> sp. n. and sampling site of <italic><tp:taxon-name>Torrenticola recentis</tp:taxon-name></italic>) <bold>D</bold> CR2 (Ui-dong stream, type locality of <italic><tp:taxon-name>Monatractides abei</tp:taxon-name></italic> sp. n. and sampling site of <italic><tp:taxon-name>Torrenticola recentis</tp:taxon-name></italic>) <bold>E</bold> Inje River (sampling site of <italic><tp:taxon-name>Torrenticola ussuriensisis</tp:taxon-name></italic> and <italic><tp:taxon-name>Torrenticola turkestanica</tp:taxon-name></italic>) <bold>F</bold> CR12 (stream in JiriSan NP, sampling site of <italic><tp:taxon-name>Torrenticola recentis</tp:taxon-name></italic>). Photos. V. Pešić.</p></caption><graphic xmlns:xlink="http://www.w3.org/1999/xlink" xlink:href="ZooKeys-299-021-g014.jpg" position="float" orientation="portrait" xlink:type="simple"/></fig></tp:treatment-sec><ref-list><ref id="B22"><mixed-citation xmlns:xlink="http://www.w3.org/1999/xlink" xlink:type="simple"><person-group><name name-style="western"><surname>Sokolow</surname><given-names>I</given-names></name></person-group> (<year>1934</year>) <article-title>Beiträge zur Kenntnis der Hydracarinenfauna des Ussuri Gebietes II. Hydracarinen der fließenden Gewässer.</article-title><source>Zoologische Jahrbücher, Abteilung für Systematik, Ökologie und Geographie der Tiere</source><volume>65</volume>: <fpage>309</fpage>-<lpage>388</lpage>.</mixed-citation></ref><ref id="B5"><mixed-citation xmlns:xlink="http://www.w3.org/1999/xlink" xlink:type="simple"><person-group><name name-style="western"><surname>Enami</surname><given-names>M</given-names></name></person-group> (<year>1940</year>) <source>Water mites from Izu. I. Rheophilous water mites from river Inôzawa. Tohoku Daigaku. Science reports of Tôhoku University (Series 4, Biology), 15: 203–259.</source></mixed-citation></ref><ref id="B15"><mixed-citation xmlns:xlink="http://www.w3.org/1999/xlink" xlink:type="simple"><person-group><name name-style="western"><surname>Pešić</surname><given-names>V</given-names></name><name name-style="western"><surname>Semenchenko</surname><given-names>K</given-names></name><name name-style="western"><surname>Chatterjee</surname><given-names>T</given-names></name><name name-style="western"><surname>Yam</surname><given-names>RSW</given-names></name><name name-style="western"><surname>Chan</surname><given-names>BKK</given-names></name></person-group> (<year>2011</year>) <article-title>New records of water mites of the family Torrenticolidae (Acari, Hydrachnidia) with descriptions of two new species from Nanshih River system in Taiwan and redescription of <italic>Torrenticola ussuriensis</italic> (Sokolow, 1940) from the Russian Far East.</article-title><source>ZooKeys</source><volume>116</volume>: <fpage>1</fpage>-<lpage>14</lpage>. doi: <ext-link ext-link-type="uri" xlink:href="http://dx.doi.org/10.3897/zookeys.116.1253" xlink:type="simple">10.3897/zookeys.116.1253</ext-link></mixed-citation></ref></ref-list></tp:taxon-treatment>
