# Supplementary material for: Torrenticolid water mites from Korea and the Russian Far East
Source: Zookeys. 2013 May 14;(299):21–48. doi: 10.3897/zookeys.299.5272 (PMC3689103; doi:10.3897/zookeys.299.5272)
Supplement: XML Treatment for Torrenticola turkestanica [file zookeys.299.5272-treatment7.xml]

<!DOCTYPE tp:taxon-treatment
  PUBLIC "-//TaxonX//DTD Taxonomic Treatment Publishing DTD v0 20100105//EN" "tax-treatment-NSO.dtd">
<tp:taxon-treatment xmlns:tp="http://www.plazi.org/taxpub"><tp:treatment-meta><mixed-citation publication-type="journal"><person-group><name><surname>Pešić</surname><given-names>Vladimir</given-names></name><name><surname>Semenchenko</surname><given-names>Ksenia A.</given-names></name><name><surname>Lee</surname><given-names>Wonchoel</given-names></name></person-group><article-title>Torrenticolid water mites from Korea and the Russian Far East</article-title><source>Zookeys</source><day>14</day><month>5</month><year>2013</year><volume>2013</volume><issue>299</issue><fpage>21</fpage><lpage>48</lpage><pub-id pub-id-type="doi">10.3897/zookeys.299.5272</pub-id></mixed-citation></tp:treatment-meta><tp:nomenclature><tp:taxon-name>
                            <tp:taxon-name-part taxon-name-part-type="genus">Torrenticola</tp:taxon-name-part>
                            <tp:taxon-name-part taxon-name-part-type="species">turkestanica</tp:taxon-name-part>
                        <object-id xmlns:xlink="http://www.w3.org/1999/xlink" xlink:type="simple">http://species-id.net/wiki/Torrenticola_turkestanica</object-id>
								</tp:taxon-name><tp:taxon-authority>(Sokolow, 1926)</tp:taxon-authority><xref ref-type="fig" rid="F10">Figs 10</xref><xref ref-type="fig" rid="F11">, 11G–H</xref><!--PageBreak--><tp:nomenclature-citation-list><tp:nomenclature-citation><tp:taxon-name>Atractides turkestanicus</tp:taxon-name><comment> Sokolow, 1926: 74.</comment></tp:nomenclature-citation></tp:nomenclature-citation-list></tp:nomenclature><tp:treatment-sec sec-type="Material examined"><title>Material examined.</title><p>SOUTH KOREA: CR3 River Inje, <named-content xmlns:xlink="http://www.w3.org/1999/xlink" content-type="dwc:verbatimCoordinates" xlink:type="simple">38°03.961'N, 128°10.516'E</named-content>, 225 m asl., 8.x.2012 Pešić &amp; Karanović 1/1/0 (mounted, NIBRIV0000268852).</p></tp:treatment-sec><tp:treatment-sec sec-type="Description"><title>Morphology.</title><p><italic>General features</italic>. Idiosoma elongated (dorsal shield L/W ratio 1.5-1.6); dorsal shield with colour pattern as illustrated in <xref ref-type="fig" rid="F11">Figs 11G-H</xref>; Cxgl-4 subapical; gnathosoma ventral margin strongly curved; P-2 ventral margin convex, P-2 and P-3 with a subrectangular, apically serrated ventrodistal projection, P-4 stocky with well developed ventral protuberance bearing one long and three short setae (<xref ref-type="fig" rid="F10">Figs 10C-D</xref>). Male: Medial suture line of Cx-II+III moderately long; genital field subrectangular in shape, ejaculatory complex normal in shape; excretory pore and Vgl-2 located on the margin of primary sclerotization. Female: Posterior suture line of Cx-IV curved and well evident; genital field excretory pore and Vgl-2 away from the line of primary sclerotization.</p><p><italic>Measurements</italic>. Male: Idiosoma (ventral view: <xref ref-type="fig" rid="F10">Fig. 10A</xref>) L 700, W 441; dorsal shield (<xref ref-type="fig" rid="F7">Figs 7B</xref>, <xref ref-type="fig" rid="F11">11G</xref>) L 575, W 375, L/W ratio 1.5; dorsal plate L 541; shoulder plate L 172-174, W 48-56, L/W ratio 3.1-3.6; frontal plate L 106-116, W 44-47, L/W ratio 2.4-2.5; gnathosomal bay L 133, Cx-I total L 270, Cx-I medial L 137, Cx-II+III medial 97; ratio Cx-I L/Cx-II+III medial L 2.8; Cx-I medial L/Cx-II+III medial L 1.4. Genital field L/W 156/122, ratio 1.28; distance genital field–excretory pore 137, genital field–caudal idiosoma margin 169; ejaculatory complex L 212. Gnathosoma vL 283; chelicera total L 323; palp total L 272, dL: P-1, 28; P-2, 88; P-3, 52; P-4, 84; P-5, 20; P-2/P-4 ratio 1.05.</p><p>Female. Idiosoma (ventral view: <xref ref-type="fig" rid="F10">Fig. 10E</xref>) L 781, W 494; dorsal shield (<xref ref-type="fig" rid="F11">Fig. 11H</xref>) L 650, W 409, L/W ratio 1.6; dorsal plate L 610; shoulder plate L 178-189, W 56-64, L/W ratio 3.0-3.2; frontal plate L 127-131, W 52-55, L/W ratio 2.3-2.5; gnathosomal bay L 145, Cx-I total L 297, Cx-I medial L 151, Cx-II+III medial 47; ratio Cx-I L/Cx-II+III medial L 6.3; Cx-I medial L/Cx-II+III medial L 3.2. Genital field L/W 169/151, ratio 1.12; distance genital field–excretory pore 188, genital field–caudal idiosoma margin 272. Gnathosoma vL 372; chelicera total L 316; palp total L 301, dL: P-1, 31; P-2, 99; P-3, 59; P-4, 92; P-5, 20; P-2/P-4 ratio 1.08.</p><fig id="F10" position="float" orientation="portrait"><label>Figure 10.</label><caption><p><italic><tp:taxon-name>Torrenticola turkestanica</tp:taxon-name></italic> (Sokolow, 1926) (<bold>A–D</bold> male <bold>E</bold> female), Inje River, Korea: <bold>A, E</bold> ventral shield <bold>B</bold> dorsal shield <bold>C</bold> palp, lateral view <bold>D</bold> palp, medial view (P-1 missing). Scale bars = 100 μm.</p></caption><graphic xmlns:xlink="http://www.w3.org/1999/xlink" xlink:href="ZooKeys-299-021-g010.jpg" position="float" orientation="portrait" xlink:type="simple"/></fig><fig id="F11" position="float" orientation="portrait"><label>Figure 11.</label><caption><p>Photographs of dorsal shield: <bold>A–C</bold> <italic><tp:taxon-name>Torrenticola recentis</tp:taxon-name></italic> Tuzovskij, 2003 (<bold>A, B</bold> specimens from Dobong stream, Korea <bold>C</bold> specimen from River Kedrovaya, Russia): <bold>A</bold> male <bold>C–B</bold> female <bold>D–F</bold> <italic><tp:taxon-name>Torrenticola ussuriensis</tp:taxon-name></italic> (Sokolow, 1940), female (<bold>D</bold> specimen photographed immediately after dissection <bold>E–F</bold> specimens mounted in Hoyer’s medium): <bold>D–E</bold> specimen from Korea <bold>F</bold> specimen from Russia <bold>G–H</bold> <italic><tp:taxon-name>Torrenticola turkestanica</tp:taxon-name></italic> (Sokolow, 1926), specimens from River Inje, Korea: <bold>G</bold> male <bold>H</bold> female <bold>I</bold> <italic><tp:taxon-name>Monatarctides abei</tp:taxon-name></italic> sp. n., male holotype. Photos. V. Pešić (Figs <bold>A–B, D–E, G–I</bold>), K. Semenchenko (Figs <bold>C, F</bold>).</p></caption><graphic xmlns:xlink="http://www.w3.org/1999/xlink" xlink:href="ZooKeys-299-021-g011.jpg" position="float" orientation="portrait" xlink:type="simple"/></fig></tp:treatment-sec><tp:treatment-sec sec-type="Remarks"><title>Remarks.</title><p>The specimens examined from River Inje fit the description of <!--PageBreak--><italic><tp:taxon-name>Torrenticola turkestanica</tp:taxon-name></italic>, a species described based on a single female from Tadjikistan (Sokolow 1926). The only difference with the original description is found in a broader genital field in the type specimen. Later on, populations provisionally assigned to <italic><tp:taxon-name>Torrenticola turkestanica</tp:taxon-name></italic>, mainly based on the approved non-identity with the alternative species, were reported from Indian Himalayas (<xref ref-type="bibr" rid="B12">Pešić et al. 2007</xref>) and Thailand (<xref ref-type="bibr" rid="B13">Pešić and Smit 2006</xref>). The populations from Thailand differ from our material and the original description in a less slender idiosoma (dorsal shield L/W ratio 1.3-1.4, data taken from <xref ref-type="bibr" rid="B13">Pešić and Smit 2006</xref>), a much shorter ventral seta on P-2 and more slender P-4, and very likely represent an new species. The additional material and finding of a male from the locus typicus is necessary to clarify the taxonomy of <italic><tp:taxon-name>Torrenticola turkestanica</tp:taxon-name></italic> (the holotype may be missing, not found in the Zoological Institute of St. Petersburg, Denis Tumanov pers. comm).</p><p><!--PageBreak--><italic><tp:taxon-name>Torrenticola japonica</tp:taxon-name></italic> Imamura, 1953, a species described based on a single female from a stream in Shinjô-mura in Japan (<xref ref-type="bibr" rid="B7">Imamura 1953</xref>), resembles <italic><tp:taxon-name>Torrenticola turkestanica</tp:taxon-name></italic> in the characteristic shape of the palp (ventral margin of P-2 convex, P-2 and P-3 with subrectangular ventrodistal projection). From the latter species, <italic><tp:taxon-name>Torrenticola japonica</tp:taxon-name></italic> differs in a broader idiosoma, a dorsal shield with broader shoulder platelets and posterior suture line of Cx-<!--PageBreak-->IV not extending far beyond genital field (see: <xref ref-type="bibr" rid="B7">Imamura 1953</xref>). However as the holotype of <italic><tp:taxon-name>Torrenticola japonica</tp:taxon-name></italic> is probably lost (Hiroshi Kajihara, pers. comm), additional material and selection of a neotype from the locus typicus is necessary to clarify its taxonomy.</p><p><xref ref-type="bibr" rid="B7">Imamura (1953)</xref> reported a single male of <italic><tp:taxon-name>Torrenticola elliptica</tp:taxon-name></italic> Maglio, 1909, from a stream in Shinjô-mura in Japan. However due to the presence of subrectangular ventrodistal projections on P-2 and P-3 and a convex ventral margin of P-2, his illustrations show a general conformity with <italic><tp:taxon-name>Torrenticola japonica</tp:taxon-name></italic> and <italic><tp:taxon-name>Torrenticola turkestanica</tp:taxon-name></italic>. It is very likely that the specimen attributed by <xref ref-type="bibr" rid="B7">Imamura (1953)</xref> to <italic><tp:taxon-name>Torrenticola elliptica</tp:taxon-name></italic> is conspecific with <italic><tp:taxon-name>Torrenticola japonica</tp:taxon-name></italic>, especially as both species were collected from the same location and on the same day.</p></tp:treatment-sec><tp:treatment-sec sec-type="Habitat"><title>Habitat.</title><p>A permanent sandy/bouldery river with considerable exposure to sunlight (<xref ref-type="fig" rid="F14">Fig. 14E</xref>).</p></tp:treatment-sec><tp:treatment-sec sec-type="Distribution"><title>Distribution.</title><p>Tadjikistan (Sokolow 1926), Indian Himalayas (<xref ref-type="bibr" rid="B12">Pešić et al. 2007</xref>), Thailand (<xref ref-type="bibr" rid="B13">Pešić and Smit 2006</xref>, but see remarks above). New for the fauna of Korea.</p></tp:treatment-sec><tp:treatment-sec><!--Section generated to contain objects referenced in tp:taxon-treatment.--><fig id="F7" position="float" orientation="portrait"><label>Figure 7.</label><caption><p>Photographs of dorsal shield: <bold>A</bold> <italic><tp:taxon-name>Torrenticola brevirostris</tp:taxon-name></italic> (Halbert, 1911), female, stream in Naebyeansan NP, Korea <bold>B</bold> <italic><tp:taxon-name>Torrenticola dentifera</tp:taxon-name></italic> Wiles, 1991, male, stream in Naebyeansan NP, Korea: <bold>C–F</bold> <italic><tp:taxon-name>Torrenticola kimichungi</tp:taxon-name></italic> sp. n. (<bold>C–D</bold> specimens from stream in Seoraksan NP, Korea, <bold>E–F</bold> specimens from Tigrovaya River, Russia): <bold>C</bold> maleholotype <bold>D–E</bold> maleparatypes <bold>F</bold> femaleparatype <bold>G–I</bold> <italic><tp:taxon-name>Torrenticola nipponica</tp:taxon-name></italic> (Enami, 1940) (<bold>G</bold> specimen from Dobong stream, Korea <bold>H–I</bold> specimens from Tigrovaya River, Russia): <bold>G–H</bold> male <bold>I</bold> female. Photos. V. Pešić (Figs <bold>A–D, G</bold>), K. Semenchenko (Figs <bold>E–F, H–I</bold>).</p></caption><graphic xmlns:xlink="http://www.w3.org/1999/xlink" xlink:href="ZooKeys-299-021-g007.jpg" position="float" orientation="portrait" xlink:type="simple"/></fig><fig id="F14" position="float" orientation="portrait"><label>Figure 14.</label><caption><p>Photographs of selected sampling sites. <bold>A</bold> CR1 (Dobong stream, sampling site of <italic><tp:taxon-name>Torrenticola recentis</tp:taxon-name></italic>, <italic><tp:taxon-name>Torrenticola nipponica</tp:taxon-name></italic> and <italic><tp:taxon-name>Monatractides abei</tp:taxon-name></italic> sp. n.) <bold>B</bold> CR9 (stream in Naebyeansan NP, sampling site of <italic><tp:taxon-name>Torrenticola brevirostris</tp:taxon-name></italic> and <italic><tp:taxon-name>Torrenticola dentifera</tp:taxon-name></italic>);] <bold>C</bold> CR4 (stream in Seoraksan NP, type locality of <italic><tp:taxon-name>Torrenticola kimichungi</tp:taxon-name></italic> sp. n. and sampling site of <italic><tp:taxon-name>Torrenticola recentis</tp:taxon-name></italic>) <bold>D</bold> CR2 (Ui-dong stream, type locality of <italic><tp:taxon-name>Monatractides abei</tp:taxon-name></italic> sp. n. and sampling site of <italic><tp:taxon-name>Torrenticola recentis</tp:taxon-name></italic>) <bold>E</bold> Inje River (sampling site of <italic><tp:taxon-name>Torrenticola ussuriensisis</tp:taxon-name></italic> and <italic><tp:taxon-name>Torrenticola turkestanica</tp:taxon-name></italic>) <bold>F</bold> CR12 (stream in JiriSan NP, sampling site of <italic><tp:taxon-name>Torrenticola recentis</tp:taxon-name></italic>). Photos. V. Pešić.</p></caption><graphic xmlns:xlink="http://www.w3.org/1999/xlink" xlink:href="ZooKeys-299-021-g014.jpg" position="float" orientation="portrait" xlink:type="simple"/></fig></tp:treatment-sec><ref-list><ref id="B12"><mixed-citation xmlns:xlink="http://www.w3.org/1999/xlink" xlink:type="simple"><person-group><name name-style="western"><surname>Pešić</surname><given-names>V</given-names></name><name name-style="western"><surname>Kumar</surname><given-names>N</given-names></name><name name-style="western"><surname>Kumar</surname><given-names>K</given-names></name></person-group> (<year>2007</year>) <article-title>A new species of <italic>Monatractides</italic> (Acari: Hydrachnidia: Torrenticolidae) and new records of other torrenticolid water mites from the Garhwal Himalayas (India).</article-title><source>Systematic and Applied Acarology</source><volume>12</volume> (<issue>3–4</issue>) ): <fpage>205</fpage>-<lpage>212</lpage>.</mixed-citation></ref><ref id="B13"><mixed-citation xmlns:xlink="http://www.w3.org/1999/xlink" xlink:type="simple"><person-group><name name-style="western"><surname>Pešić</surname><given-names>V</given-names></name><name name-style="western"><surname>Smit</surname><given-names>H</given-names></name></person-group> (<year>2006</year>) <article-title>Water mites of the family Torrenticolidae Piersig, 1902 (Acari: Hydrachnidia) from Thailand, Part I. The genera <italic>Torrenticola</italic> Piersig, 1896, <italic>Neoatractides</italic> Lundblad, 1941 and <italic>Pseudotorrenticola</italic> Walter, 1906.</article-title><source>Zootaxa</source><volume>1982</volume>: <fpage>38</fpage>-<lpage>62</lpage>.</mixed-citation></ref><ref id="B7"><mixed-citation xmlns:xlink="http://www.w3.org/1999/xlink" xlink:type="simple"><person-group><name name-style="western"><surname>Imamura</surname><given-names>T</given-names></name></person-group> (<year>1953</year>) <source>Some water-mites from Hiroshima Prefecture. Journal of the Faculty of Science, Hokkaido University., Sapporo, Series 6, Zoology 11 (2): 193–260.</source></mixed-citation></ref></ref-list></tp:taxon-treatment>
