# Supplementary material for: Torrenticolid water mites from Korea and the Russian Far East
Source: Zookeys. 2013 May 14;(299):21–48. doi: 10.3897/zookeys.299.5272 (PMC3689103; doi:10.3897/zookeys.299.5272)
Supplement: XML Treatment for Monatractides abei [file zookeys.299.5272-treatment8.xml]

<!DOCTYPE tp:taxon-treatment
  PUBLIC "-//TaxonX//DTD Taxonomic Treatment Publishing DTD v0 20100105//EN" "tax-treatment-NSO.dtd">
<tp:taxon-treatment xmlns:tp="http://www.plazi.org/taxpub"><tp:treatment-meta><mixed-citation publication-type="journal"><person-group><name><surname>Pešić</surname><given-names>Vladimir</given-names></name><name><surname>Semenchenko</surname><given-names>Ksenia A.</given-names></name><name><surname>Lee</surname><given-names>Wonchoel</given-names></name></person-group><article-title>Torrenticolid water mites from Korea and the Russian Far East</article-title><source>Zookeys</source><day>14</day><month>5</month><year>2013</year><volume>2013</volume><issue>299</issue><fpage>21</fpage><lpage>48</lpage><pub-id pub-id-type="doi">10.3897/zookeys.299.5272</pub-id></mixed-citation></tp:treatment-meta><tp:nomenclature><tp:taxon-name>
                            <tp:taxon-name-part taxon-name-part-type="genus">Monatractides</tp:taxon-name-part>
                            <tp:taxon-name-part taxon-name-part-type="species">abei</tp:taxon-name-part>
                        <object-id xmlns:xlink="http://www.w3.org/1999/xlink" xlink:type="simple">urn:lsid:zoobank.org:act:F9C4384E-4673-4FC9-B098-A002FCDD1CDA</object-id>
								<object-id xmlns:xlink="http://www.w3.org/1999/xlink" xlink:type="simple">http://species-id.net/wiki/Monatractides_abei</object-id>
								</tp:taxon-name><tp:taxon-status xmlns:xlink="http://www.w3.org/1999/xlink" xlink:type="simple">sp. n.</tp:taxon-status><xref ref-type="fig" rid="F12">Figs 12</xref><xref ref-type="fig" rid="F13">, 13</xref><xref ref-type="fig" rid="F11">, 11I</xref></tp:nomenclature><tp:treatment-sec sec-type="Type series"><title>Type series.</title><p>Holotype male (NIBRIV0000268853), dissected and slide mounted, SOUTH KOREA, CR2 Seoul, Ui-dong stream, <named-content xmlns:xlink="http://www.w3.org/1999/xlink" content-type="dwc:verbatimCoordinates" xlink:type="simple">37°39.554'N, 127°00.249'E</named-content>, 114 m asl., 7.x.2012, Pešić &amp; Choi. Paratypes: SOUTH KOREA, CR1 Seoul, Dobong stream, <named-content xmlns:xlink="http://www.w3.org/1999/xlink" content-type="dwc:verbatimCoordinates" xlink:type="simple">37°41.262'N, 127°01.706'E</named-content>, 19 m asl., 7.x.2012, Pešić &amp; Choi, one female (NIBRIV0000268854), dissected and slide mounted; RUSSIA, Primory Territory, Partizansky District, Partizanskay River basin, Tigrovaya River, <named-content xmlns:xlink="http://www.w3.org/1999/xlink" content-type="dwc:verbatimCoordinates" xlink:type="simple">43°11.401'N, 133°12.660'E</named-content>; depth 30 cm below the sediment surface; substrate: cobbles, pebbles, sand; 12.vi.2010, Semenchenko &amp; Sidorov, one female (497-kas–IBSS), dissected and slide mounted.</p></tp:treatment-sec><tp:treatment-sec sec-type="Diagnosis"><title>Diagnosis.</title><p>Lateral margins of dorsal shield nowhere subparallel; distal margins of P-3 with several pointed extensions; genital field in male with slightly protruding anteriolateral angles; medial suture line of Cx-II+III in female relatively long (L 90–105 μm).</p></tp:treatment-sec><tp:treatment-sec sec-type="Description"><title>Description.</title><p><!--PageBreak--><italic>General features</italic>. Lateral margins of dorsal shield nowhere subparallel (<xref ref-type="fig" rid="F12">Fig. 12A</xref>, <xref ref-type="fig" rid="F11">11I</xref>); three pairs of knob-like protrusions on the lateral margin of gnathosomal bay; suture line of Cx-IV distinct, originating from lateral edge of genital field, laterally curved anteriorly; excretory pore away from the line of primary sclerotization, Vgl-2 posterior to excretory pore; ejaculatory complex (<xref ref-type="fig" rid="F12">Fig. 12F</xref>): proximal chamber large, proximal horns reduced; P-2 equal in length, or only slightly shorter than P-4; distal margins of P-3 with several pointed extensions; ventral seta on P-4 relatively long and away from distal edge (<xref ref-type="fig" rid="F12">Figs 12C-D</xref>). Male. Medial suture line of Cx-II+III <!--PageBreak-->moderately long, genital field with slightly protruding anteriolateral angles. Female: Similar to the male; the short postgenital area and caudal position of the excretory pore in the specimen from Korea are due to the obviously juvenile age (indicated by weak sclerotization and absence of eggs); medial suture line of Cx-II+III relatively long.</p><p><!--PageBreak--><italic>Measurements</italic>. Male: Idiosoma (ventral view: <xref ref-type="fig" rid="F12">Fig. 12B</xref>) L 775, W 538; dorsal shield (<xref ref-type="fig" rid="F12">Fig. 12A</xref>, <xref ref-type="fig" rid="F11">11I</xref>) L 663, W 488, ratio 1.36; dorsal plate L 606; shoulder plate L 191-194, W 75, ratio 2.5-2.6; frontal plate L 122-123, W 75, ratio 1.6; shoulder/frontal plate L ratio 1.6. Gnathosomal bay L 143, Cx-I total L 264, Cx-I mL 120, Cx-II+III mL 99; ratio Cx-I L/Cx-II+III mL 2.7; Cx-I mL/Cx-II+III mL 1.2. Genital field L/W 147/115, ratio 1.28; ejaculatory complex L 197; distance genital field-excretory pore 191, genital field-caudal idiosoma margin 264. Gnathosoma vL 152; chelicera <!--PageBreak-->total L 181; palp total L 199, dL: P-1, 23; P-2, 54; P-3, 40; P-4, 54; P-5, 28; P-2/P-4 ratio 1.0; dL of I-Leg-5-6 (<xref ref-type="fig" rid="F9">Fig. 9G</xref>): 99, 97.</p><p>Female (from CR2, in parentheses specimen from Russia). Idiosoma (ventral view: <xref ref-type="fig" rid="F13">Fig. 13B</xref>) L 725 (800), W 544 (612); dorsal shield (<xref ref-type="fig" rid="F13">Fig. 13A</xref>) L 625 (680), W 488 (476), L/W ratio 1.28 (1.43); dorsal plate L 575 (620); shoulder plate L 203-206 (204), W 70-76 (74), L/W ratio 2.7-2.9 (2.76); frontal plate L 125-127 (114), W 69-70 (79), ratio 1.8 (1.43); shoulder/frontal plate L ratio 1.6 (1.79). Gnathosomal bay L 159 (132), Cx-I total L 283 (257), Cx-I mL 123 (118), Cx-II+III mL 90 (105); ratio Cx-I L/Cx-II+III mL 3.1 (2.45); Cx-I mL/Cx-II+III mL 1.4 (1.1). Genital field L/W 191 (145) /160 (112), ratio 1.19 (1.28); distance genital field-excretory pore (205), genital field-caudal idiosoma margin (277). Gnathosoma vL 162 (198); chelicera total L 202 (200); palp total L 209, dL: P-1, 28; P-2, 56 (54); P-3, 39 (40); P-4, 58 (54); P-5, 28 (19); P-2/P-4 ratio 0.97 (1.0); dL of I-Leg-4-6: 114 (103), 105 (100), 104 (94).</p><fig id="F12" position="float" orientation="portrait"><label>Figure 12.</label><caption><p><italic><tp:taxon-name>Monatractides abei</tp:taxon-name></italic> sp. n., male holotype: <bold>A</bold> dorsal shield <bold>B</bold> ventral shield <bold>C</bold> palp, lateral view <bold>D</bold> P-4 and -5, medial view <bold>E</bold> gnathosoma and chelicera <bold>F</bold> ejaculatory complex <bold>G</bold> I–Leg-5 and -6. Scale bars = 100 μm.</p></caption><graphic xmlns:xlink="http://www.w3.org/1999/xlink" xlink:href="ZooKeys-299-021-g012.jpg" position="float" orientation="portrait" xlink:type="simple"/></fig><fig id="F13" position="float" orientation="portrait"><label>Figure 13.</label><caption><p><italic><tp:taxon-name>Monatractides abei</tp:taxon-name></italic> sp. n., paratype female, Dobong stream, Korea: <bold>A</bold> dorsal shield <bold>B</bold> ventral shield <bold>C</bold> palp, lateral view. Scale bars = 100 μm.</p></caption><graphic xmlns:xlink="http://www.w3.org/1999/xlink" xlink:href="ZooKeys-299-021-g013.jpg" position="float" orientation="portrait" xlink:type="simple"/></fig><fig id="F14" position="float" orientation="portrait"><label>Figure 14.</label><caption><p>Photographs of selected sampling sites. <bold>A</bold> CR1 (Dobong stream, sampling site of <italic><tp:taxon-name>Torrenticola recentis</tp:taxon-name></italic>, <italic><tp:taxon-name>Torrenticola nipponica</tp:taxon-name></italic> and <italic><tp:taxon-name>Monatractides abei</tp:taxon-name></italic> sp. n.) <bold>B</bold> CR9 (stream in Naebyeansan NP, sampling site of <italic><tp:taxon-name>Torrenticola brevirostris</tp:taxon-name></italic> and <italic><tp:taxon-name>Torrenticola dentifera</tp:taxon-name></italic>);] <bold>C</bold> CR4 (stream in Seoraksan NP, type locality of <italic><tp:taxon-name>Torrenticola kimichungi</tp:taxon-name></italic> sp. n. and sampling site of <italic><tp:taxon-name>Torrenticola recentis</tp:taxon-name></italic>) <bold>D</bold> CR2 (Ui-dong stream, type locality of <italic><tp:taxon-name>Monatractides abei</tp:taxon-name></italic> sp. n. and sampling site of <italic><tp:taxon-name>Torrenticola recentis</tp:taxon-name></italic>) <bold>E</bold> Inje River (sampling site of <italic><tp:taxon-name>Torrenticola ussuriensisis</tp:taxon-name></italic> and <italic><tp:taxon-name>Torrenticola turkestanica</tp:taxon-name></italic>) <bold>F</bold> CR12 (stream in JiriSan NP, sampling site of <italic><tp:taxon-name>Torrenticola recentis</tp:taxon-name></italic>). Photos. V. Pešić.</p></caption><graphic xmlns:xlink="http://www.w3.org/1999/xlink" xlink:href="ZooKeys-299-021-g014.jpg" position="float" orientation="portrait" xlink:type="simple"/></fig></tp:treatment-sec><tp:treatment-sec sec-type="Etymology"><title>Etymology.</title><p>The species is named after Dr Hiroshi Abe in appreciation of his studies on water mites.</p></tp:treatment-sec><tp:treatment-sec sec-type="Remarks"><title>Remarks.</title><p><italic><tp:taxon-name>Monatractides abei</tp:taxon-name></italic> sp. n. is apparently closely related to <italic><tp:taxon-name>Monatractides madritensis</tp:taxon-name></italic> (K. Viets, 1930), known from the Western Palaearctic, due to the presence of an elongated ventral seta on P-4 and the similar shape of the ejaculatory complex. Males of <italic><tp:taxon-name>Monatractides madritensis</tp:taxon-name></italic> differ in a more slender idiosoma with subparallel lateral margins of the dorsal shield, and a slender genital field with more protruding anterior margins of the genital flaps forming a more acute angle (see: <xref ref-type="bibr" rid="B4">Di Sabatino et al. 2010</xref>). Furthermore, in <italic><tp:taxon-name>Monatractides abei</tp:taxon-name></italic> nov. sp. the distal margins of P-3 bears several pointed extensions. The female of the new species can be identified on the basis of a relatively long medial suture line of Cx-II+III.</p><p><xref ref-type="bibr" rid="B5">Enami (1940)</xref> stated that he identified <italic><tp:taxon-name>Monatractides</tp:taxon-name></italic> population from River Inôzava (Uzi region, Japan) as <italic><tp:taxon-name>Torrenticola stadleri</tp:taxon-name></italic> (syn. to <italic><tp:taxon-name>Monatractides stadleri</tp:taxon-name></italic>), but he noted that his specimens differ from the later species in P-4 bearing an elongated ventral seta. Given the latter character and the shape of genital field in Enami’s specimens, with slightly protruding anteriolateral angles in male, resembling the female, suggest that these specimens are probably conspecific with <italic><tp:taxon-name>Monatractides abei</tp:taxon-name></italic> sp. n.</p></tp:treatment-sec><tp:treatment-sec sec-type="Habitat"><title>Habitat.</title><p>The specimens of <italic><tp:taxon-name>Monatractides abei</tp:taxon-name></italic> sp. n. was collected in two sandy/bouldary streams, shaded by riparian vegetation (<xref ref-type="fig" rid="F14">Fig. 14A, D</xref>); the specimens from Russia were collected from interstitial waters.</p></tp:treatment-sec><tp:treatment-sec sec-type="Distribution"><title>Distribution.</title><p>South Korea, Far East of Russia (present study).</p></tp:treatment-sec><tp:treatment-sec><!--Section generated to contain objects referenced in tp:taxon-treatment.--><fig id="F11" position="float" orientation="portrait"><label>Figure 11.</label><caption><p>Photographs of dorsal shield: <bold>A–C</bold> <italic><tp:taxon-name>Torrenticola recentis</tp:taxon-name></italic> Tuzovskij, 2003 (<bold>A, B</bold> specimens from Dobong stream, Korea <bold>C</bold> specimen from River Kedrovaya, Russia): <bold>A</bold> male <bold>C–B</bold> female <bold>D–F</bold> <italic><tp:taxon-name>Torrenticola ussuriensis</tp:taxon-name></italic> (Sokolow, 1940), female (<bold>D</bold> specimen photographed immediately after dissection <bold>E–F</bold> specimens mounted in Hoyer’s medium): <bold>D–E</bold> specimen from Korea <bold>F</bold> specimen from Russia <bold>G–H</bold> <italic><tp:taxon-name>Torrenticola turkestanica</tp:taxon-name></italic> (Sokolow, 1926), specimens from River Inje, Korea: <bold>G</bold> male <bold>H</bold> female <bold>I</bold> <italic><tp:taxon-name>Monatarctides abei</tp:taxon-name></italic> sp. n., male holotype. Photos. V. Pešić (Figs <bold>A–B, D–E, G–I</bold>), K. Semenchenko (Figs <bold>C, F</bold>).</p></caption><graphic xmlns:xlink="http://www.w3.org/1999/xlink" xlink:href="ZooKeys-299-021-g011.jpg" position="float" orientation="portrait" xlink:type="simple"/></fig><fig id="F9" position="float" orientation="portrait"><label>Figure 9.</label><caption><p><italic><tp:taxon-name>Torrenticola ussuriensis</tp:taxon-name></italic> (Sokolow, 1940), female, Inje River, Korea: <bold>A</bold> ventral shield <bold>B</bold> dorsal shield <bold>C</bold> gnathosoma and palp, medial view. Scale bars = 100 μm.</p></caption><graphic xmlns:xlink="http://www.w3.org/1999/xlink" xlink:href="ZooKeys-299-021-g009.jpg" position="float" orientation="portrait" xlink:type="simple"/></fig></tp:treatment-sec><ref-list><ref id="B4"><mixed-citation xmlns:xlink="http://www.w3.org/1999/xlink" xlink:type="simple"><person-group><name name-style="western"><surname>Di</surname><given-names>Sabatino A</given-names></name><name name-style="western"><surname>Gerecke</surname><given-names>R</given-names></name><name name-style="western"><surname>Gledhill</surname><given-names>T</given-names></name><name name-style="western"><surname>Smit</surname><given-names>H</given-names></name></person-group> (<year>2010</year>) <source>Acari: Hydrachnidia II. <italic>In</italic>: Gerecke, R. (ed.), Chelicerata: Araneae, Acari II. <italic>Süßwasserfauna von Mitteleuropa</italic>,Vol. 7, 2–2, Elsevier Spektrum Akademischer Verlag, München, 234 pp.</source> doi: <ext-link ext-link-type="uri" xlink:href="http://dx.doi.org/10.1007/978-3-8274-2266-8" xlink:type="simple">10.1007/978-3-8274-2266-8</ext-link></mixed-citation></ref><ref id="B5"><mixed-citation xmlns:xlink="http://www.w3.org/1999/xlink" xlink:type="simple"><person-group><name name-style="western"><surname>Enami</surname><given-names>M</given-names></name></person-group> (<year>1940</year>) <source>Water mites from Izu. I. Rheophilous water mites from river Inôzawa. Tohoku Daigaku. Science reports of Tôhoku University (Series 4, Biology), 15: 203–259.</source></mixed-citation></ref></ref-list></tp:taxon-treatment>
